# Supplementary material for: Innovation in Chinese internet companies: A meta-frontier analysis
Source: PLoS One. 2020 May 21;15(5):e0233278. doi: 10.1371/journal.pone.0233278 (PMC7241703; doi:10.1371/journal.pone.0233278)
Supplement: S1 Dataset — (XLSX) [file pone.0233278.s001.xlsx]

## Sheet: Internet Companies
DMU's	CE-1998	CE-1999	CE-2000	CE-2001	CE-2002	CE-2003	CE-2004	CE-2005	CE-2006	CE-2007	CE-2008	CE-2009	CE-2010	CE-2011	CE-2012	CE-2013	CE-2014	CE-2015	CE-2016	CE-2017	Revenue-1998	Revenue-1999	Revenue-2000	Revenue-2001	Revenue-2002	Revenue-2003	Revenue-2004	Revenue-2005	Revenue-2006	Revenue-2007	Revenue-2008	Revenue-2009	Revenue-2010	Revenue-2011	Revenue-2012	Revenue-2013	Revenue-2014	Revenue-2015	Revenue-2016	Revenue-2017	Assets-1998	Assets-1999	Assets-2000	Assets-2001	Assets-2002	Assets-2003	Assets-2004	Assets-2005	Assets-2006
1	1.74998e+08	4.32135e+08	3.74499e+08	2.9595e+08	3.33384e+08	1.84508e+08	1.67204e+08	1.04818e+08	1.4859e+08	2.26111e+09	1.80355e+08	3.97098e+08	4.93631e+08	1.42548e+09	4.32563e+08	2.89681e+08	3.47321e+09	3.9709e+09	9.88277e+09	4.3236e+09	8.57389e+09	1.01271e+10	9.01273e+09	6.74812e+09	8.04165e+09	1.28065e+10	1.33625e+10	1.14559e+10	1.2731e+10	1.21691e+10	1.22053e+10	1.3259e+10	1.71115e+10	1.62176e+10	1.83379e+10	2.00067e+10	1.94235e+10	1.83952e+10	2.02993e+10	3.12278e+10	7.18332e+09	9.76941e+09	1.0063e+10	7.21174e+09	7.00597e+09	9.63738e+09	9.59785e+09	9.12045e+09	1.00195e+10
2	3.89348e+08	3.0078e+08	1.61283e+08	2.23675e+08	1.58094e+08	3.74147e+07	3.86169e+08	7.05731e+07	1.64317e+08	2.65466e+08	3.50713e+08	3.04231e+08	5.61326e+08	5.97308e+08	4.00423e+08	3.54596e+08	5.16432e+08	1.2643e+09	1.12204e+09	1.21466e+09	3.25455e+09	3.86411e+09	3.91869e+09	6.17891e+09	7.85976e+09	6.92129e+09	8.05922e+09	1.03821e+10	1.30932e+10	1.39473e+10	1.34053e+10	2.07715e+10	1.86304e+10	1.63995e+10	1.50395e+10	1.64442e+10	1.53618e+10	1.50692e+10	1.42098e+10	1.42098e+10	3.82243e+09	3.87486e+09	4.64533e+09	5.04623e+09	4.38878e+09	4.00757e+09	4.27212e+09	4.36847e+09	5.14416e+09
3										18036.3	28400	62417	1037057	45990	3880	24874	2733	25082	8.81306e+07	4.30298e+06										1.68894e+06	0	1.02874e+08	2.78556e+08	9.17779e+07	1.92702e+08	1.5132e+08	1.81459e+08	2.78555e+08	9.84251e+08	1.47184e+09	2.64049e+08	1.83842e+08	1.8444e+08	1.68053e+08	2.11154e+08	2.61597e+08	2.54932e+08	2.00344e+08	4.4815e+07
4										2.0785e+07	7.12025e+06	3.52326e+07	3.52326e+07	3.24112e+07	1.02079e+07	1.76512e+07	2.62707e+07	1.75739e+07	1.05338e+07	1.56617e+08										6.97768e+08	3.04264e+08	2.76967e+08	3.76496e+08	4.19332e+08	4.44297e+08	5.73691e+08	6.54731e+08	7.1373e+08	6.53867e+08	1.92409e+09
5	1.043e+08	8.50543e+07	4.12352e+08	10050204	1.59123e+08	1.54921e+08	3.95187e+08	9.67504e+07	3.66441e+08	1.19907e+08	1.53806e+07	3.26301e+08	2.31234e+07	5.34252e+07	1.98823e+09	2.33455e+09	1.2297e+09	9.83249e+08	9.70214e+08	1.13147e+09	7.85138e+08	8.3393e+08	4.68815e+08	286420091	3.55628e+08	3.67789e+08	2.00961e+09	2.67753e+09	2.17892e+09	2.30402e+09	1.79469e+09	2.19691e+09	4.4679e+08	6.83337e+08	1.55897e+09	2.07584e+09	2.66829e+09	2.03365e+09	5.5446e+09	8.29788e+09	1.3262e+09	1.37813e+09	1.26471e+09	1286404559	1.46957e+09	1.43009e+09	2.71832e+09	2.67803e+09	2.69743e+09
6	1.52001e+08	2.48609e+08	3.85884e+08	625019328	4.84565e+08	6.41006e+08	665239000	994418000	1230445000	1837223000	2145459000	2320249000	3159066000	5710071000	4014525000	4157238000	3455097000	3875097000	7089915000	8832126000	1.96844e+09	2.53891e+09	4.52343e+09	9.33202e+09	1.10092e+10	1.6036e+10	22698153000	21575920000	23214580000	34777181000	44293427000	60272563000	70263874000	86254456000	84219358000	75233724000	81471275000	100186389000	101233182000	108815273000	2.20556e+09	3.38482e+09	6.32101e+09	9.05455e+09	1.24058e+10	1.5767e+10	20849989000	21779131000	25760693000
7	4.42905e+07	4.90911e+07	2.55303e+08	2.05085e+08	2.75577e+08	5.68501e+07	6.09358e+07	1.82059e+08	5.08026e+07	1.15915e+09	7.65142e+07	8.37849e+08	1.76015e+09	1.61573e+09	3.68486e+09	2.12125e+09	1545263198	1.70428e+09	1.40082e+09	6.90762e+08	1.67564e+09	2.25316e+09	2.05916e+09	1.53966e+09	1.51439e+09	1.82821e+09	2.44324e+09	3.35883e+09	4.24687e+09	3.95015e+09	2.26731e+10	8.34444e+10	76467965366	7.97516e+10	7.78586e+10	7.58017e+10	7.29359e+10	6.91282e+10	9.50684e+09	9.50684e+09	1.70592e+09	2.22806e+09	2.26712e+09	2.05096e+09	1.97091e+09	2.21115e+09	2.43728e+09	2.29677e+09	3.23907e+09
8					1364040000	761119663	1597464524	1795019825	753816693	985691068	1228337000	2033107945	4313703795	18675696000	9252832000	14362541000	19173184000	35492914000	37366241000	45521705000			11077970000	12768660000	22116510000	28254258408	40282232711	51675606107	48711590102	39062607324	38413783000	44287216287	51833565796	60751550000	69448351000	85324086000	101028675000	104579482000	106473500000	111577362000			9265920000	9233810000	14517020000	15934207451	30735020777	30041039674	22051207369
9		1.30293e+07	3.42511e+07	1.4829e+08	1.87857e+08	1.27903e+08	3.65749e+07	3.6321e+06	2.80112e+07	4.39051e+06	1.44906e+06	2.10279e+06	1.62943e+06	4.60925e+06	5.43691e+08	1.21712e+09	1.00588e+09	5.87199e+09	1.67053e+09	8.52559e+09	1.23781e+08	1.14618e+08	1.33875e+08	1.32612e+08	2.46508e+08	1.69068e+08	3.57693e+08	3.60874e+08	3.44018e+08	4.55511e+08	5.66299e+08	7.51898e+08	8.73449e+08	1.03767e+09	1.50861e+09	1.80118e+09	2.41162e+09	2.85857e+09	3.08118e+09	3.20931e+09	2.69628e+08	2.70045e+08	6.41256e+08	6.71315e+08	7.56379e+08	1.66683e+09	1.20015e+09	7.59945e+08	7.53609e+08
10										4.52879e+07	1.57752e+07	4.63686e+07	4.93143e+07	6.35945e+07	9.0052e+07	6.07406e+07	7.69386e+07	1.56892e+08	9.35146e+07	8.95881e+07										3.37792e+09	4.09256e+09	5.0677e+09	6.62809e+09	8.51606e+09	1.05759e+10	1.23557e+10	1.40559e+10	1.54468e+10	1.72318e+10	1.88758e+10
11										80207521	1.18809e+08	1.26754e+08	1.25929e+08	2.46998e+08	3.14698e+08	5.65028e+08	4.40028e+08	4.74572e+08	3.91163e+08	3.42146e+08										3.94333e+09	5.00859e+09	5.8401e+09	6.99648e+09	8.45764e+09	8.98679e+09	9.76482e+09	9.70406e+09	9.53097e+09	9.54262e+09	1.01607e+10
12	2.13435e+08	2.87821e+07	1.61195e+07	2.15866e+08	9.63415e+07	1.8754e+08	2.40014e+08	1.07392e+08	2.05894e+08	1.3107e+08	3.73412e+08	5.10322e+08	3.31798e+08	1.58306e+08	3.3711e+08	1.31447e+08	2.54179e+08	5.2189e+08	4.18066e+08	4.15078e+08	6.00391e+08	6.46875e+08	6.58782e+08	6.47361e+08	6.90498e+08	6.99649e+08	8.80455e+08	9.74132e+08	1.21177e+09	1.5958e+09	1.81053e+09	2.40283e+09	3.25574e+09	3.72787e+09	3.87019e+09	4.26394e+09	4.29532e+09	4.16471e+09	3.77395e+09	3923627320	8.90981e+08	8.96085e+08	1.10985e+09	1.08929e+09	1.1291e+09	1.3218e+09	1.66333e+09	1.55171e+09	1.77694e+09
13										7.53889e+07	2.73679e+07	1.31577e+07	5.25469e+06	6.15464e+06	3.94304e+07	4.20537e+07	4.43383e+07	7.65433e+07	1.09692e+08	9.31575e+07										1.97079e+08	2.71438e+08	2.57811e+08	1.87771e+08	1.54615e+08	1.83458e+08	1.96943e+08	1.84493e+08	1.87992e+08	2.12928e+08	1.82535e+08
14	1.34399e+07	2.63682e+07	1.59363e+07	7.18686e+06	1.80288e+08	1.00945e+07	1.5083e+07	9.49859e+06	9.37371e+06	4.01489e+07	761682	1.89703e+06	8.74689e+07	1.05452e+07	1.52108e+07	554947	4.82065e+07	7.85384e+06	1.12342e+07	44517	1.90755e+08	2.37497e+08	2.88215e+08	3.11385e+08	1.41165e+08	1.66012e+08	2.88825e+08	3.13707e+08	4.83151e+08	5.10573e+08	4.00345e+08	5.76533e+08	4.07342e+08	3.6748e+08	3.04059e+08	2.72046e+08	2.26576e+08	1.76837e+08	7.8835e+07	2.24089e+09	5.46952e+08	6.16456e+08	6.86735e+08	1.16099e+09	8.36129e+08	1.08067e+09	1.02306e+09	8.59391e+08	8.86608e+08
15	3.11217e+07	4239427	17353978		8.4049e+07	2.3053e+07	1.85782e+07	7.04826e+06	6.30839e+06	6153465	9.52932e+06	1.35261e+07	2.89093e+07	1.36086e+07	15487438	2.56933e+07	5.55883e+07	1.22742e+08	1.75345e+09	1.03575e+09	7.51364e+06	5.44183e+06	8.66258e+07	1.63953e+08	9.15015e+06	5.91857e+06	1.37097e+07	1.10153e+07	5.86305e+06	3.78888e+06	4.81842e+06	1.1902e+07	4.44145e+07	8.98046e+06	6.52064e+07	1.01682e+07	1.88056e+07	2.50654e+07	1.30685e+09	2.81159e+09	1.88544e+08	2.06851e+08	2.27445e+08	4.60448e+08	2.29609e+08	2.08296e+08	2.01934e+08	2.05357e+08	2.39581e+08
16	2.73922e+06	2.66268e+06	2.98825e+08	2.45131e+08	1.92395e+06	160791484	2.99084e+06	1.07945e+06	5.5584e+06	2.15504e+07	4.20817e+08	1.74761e+08	2.91501e+08	8.13326e+07	1.8754e+08	1.83787e+09	1.76241e+08	5.7021e+09	1.39792e+10	9.13334e+09	1.03088e+08	1.47671e+08	2.14168e+08	2.04013e+08	1.75432e+08	2.07149e+08	3.11184e+08	2.9959e+08	3.20132e+08	6.195e+08	9.10593e+08	1.63536e+09	3.32783e+09	3.33044e+09	3.55425e+09	7.57626e+09	1.13909e+10	1.53861e+10	1.94605e+10	1.57934e+10	4.83487e+08	5.64201e+08	1.08251e+09	1.10178e+09	1.22528e+09	1.29724e+09	1.30843e+09	1.08228e+09	1.32449e+09
17										4.196e+06	4.58701e+06	4.88094e+06	4.88094e+06	2885749	1.44716e+06	2.0338e+06	2.62474e+07	2.67531e+06	2.20846e+07	2.24809e+08										9.24214e+08	8.06069e+08	1.05637e+09	1.63012e+09	9.27725e+08	1.06286e+09	1.92683e+09	3.43772e+09	2.37212e+09	3.6949e+09	1.31606e+09
18	2.14258e+07	9.91182e+06	9.76144e+07	33164367	1.81815e+08	1.3646e+08	2.15821e+07	1.30093e+07	6.18758e+06	5.22103e+06		690385	1.39473e+06	1.05054e+07	2.37767e+07	9.2e+06	3.51478e+07	9.65708e+09	1.91703e+10	3.93856e+10	2.40552e+08	2.22763e+08	3.07254e+08	2.5761e+08	1.8138e+08	2.21956e+08	1.95228e+08	2.18171e+08	2.02799e+08	1.14744e+08	1.10031e+08	9.91536e+07	1.26537e+08	2518548128	6.42682e+09	8.83138e+09	1.03325e+10	9.92316e+09	1.05643e+10	1.16975e+10	5.59474e+08	6.47848e+08	8.19954e+08	9.08116e+08	9.86746e+08	1.01074e+09	8.54251e+08	7.29365e+08	7.2447e+08
19	1.78174e+08	7.50713e+07	8.37463e+07	5.12638e+07	3.6763e+07	2.15436e+08	9.04005e+07	3.49863e+07	1.04767e+08	6.48271e+07	7.51252e+07	2.45627e+09	3.42083e+09	1.22572e+08	1.6119e+09	2.63194e+09	5.46419e+09	5.15911e+09	5.23801e+09	5.15959e+09	1.55359e+08	1.78692e+08	1.86705e+08	2.27774e+08	1.60498e+08	1.84438e+08	2.18255e+08	2.19906e+08	213912370	2.85593e+08	655416967	1.46236e+07	9.49244e+07	7.90761e+06	1.66958e+08	3.13953e+08	6.18674e+08	4.54676e+08	1.31499e+08	2.71221e+08	4.44511e+08	4.38248e+08	4.70768e+08	4.24878e+08	4.43491e+08	4.85892e+08	4.87683e+08	7.69977e+08	6.94253e+08
20										4.55935e+06	1.20543e+07	5.85485e+07	2.85794e+07	1.01467e+08	2.42096e+08	9.40845e+07	1.37538e+08	7.74131e+07	5.99207e+07	4.3577e+07										7.72657e+08	8.70367e+08	9.70524e+08	1.35469e+09	2.19067e+09	2.06939e+09	1.78238e+09	2.23148e+09	2.49844e+09	3.53425e+09	3.80346e+09
21	1.17418e+08	6.63977e+07	4.72373e+07	7.81119e+07	5.55197e+07	5.63573e+07	3.45767e+07	5.03078e+06	4.08916e+07	7.14414e+07	1.26523e+08	2.62548e+07	3.51183e+07	4.76587e+07	6.56241e+08	4.40624e+08	9.32173e+08	2.06236e+09	1.77528e+09	1.65248e+09	2.71883e+08	3.13198e+08	4.43111e+08	4.80193e+08	4.73208e+08	5.32965e+08	2.4287e+08	2.80315e+08	4.09663e+08	5.87332e+08	4.81345e+08	6.65162e+08	9.36916e+08	1.02258e+09	1.06135e+09	1.15363e+09	1.78143e+09	2.40815e+09	2.48248e+09	2.61239e+09	5.65451e+08	6.16249e+08	7.62574e+08	7.80787e+08	7.85872e+08	8.73256e+08	7.05679e+08	5.4568e+08	5.78589e+08
22										1.03457e+06	5942710	0	6680.34	1.93376e+06		473230	1.06935e+06	847850	3.89358e+06	2.48206e+07										1.80327e+08	4.5727e+07	4.051e+06	1.60574e+06	2.88774e+06	1.54122e+07	1.64829e+07	2.19918e+07	4.91344e+08	9.83224e+08	8.11956e+08
23										1.32945e+07	6.58452e+07	2.17157e+07	4.34065e+07	2.54246e+07	4.6651e+07	6.65e+06	7.24878e+06	3.44626e+06	1.60362e+08	4.54494e+07										8.77967e+08	7.68892e+08	7.75796e+08	7.78835e+08	7.15466e+08	4.7894e+08	4.38031e+08	3.68105e+08	3.13608e+08	2.35384e+09	6.36493e+09	2.76356e+08	3.24494e+08	3.67234e+08	6.31131e+08	8.72452e+08	1.02966e+09	1.35113e+09	1.38702e+09	1.51846e+09
24										1.91776e+06	2293426	48000		289704	1.38061e+06	1.13096e+06	4.31216e+06	7.9025e+06	1.57194e+06	1.50718e+07										3.91178e+07	1.49192e+07	2.68567e+06	130030	1.77651e+07	3.47533e+07	1.04955e+08	3.8838e+08	5.39813e+08	7.30524e+08	8.08885e+08
25	1.72671e+07	4.13886e+07	1.61961e+07	5.04512e+07	6.3691e+07	8.62864e+07	6.81252e+07	9.31796e+07	7.7616e+07	4.56504e+08	4.04718e+08	1.6904e+08	5.38245e+08	2.36034e+08	5.94421e+08	2.25903e+09	2.34337e+09	1.51327e+09	2.88603e+10	3.89628e+10	4.81214e+08	5.21496e+08	7.86541e+08	1.08078e+09	1.27464e+09	1.68797e+09	2.36417e+09	3.15971e+09	5.51816e+09	6.15296e+09	6.68881e+09	9.02661e+09	1.09589e+10	1.47731e+10	1.75246e+10	2.56495e+10	2.63586e+10	2.93051e+10	4.02908e+10	5.00181e+10	7.85412e+08	8.98108e+08	9.53013e+08	1.03538e+09	1.13693e+09	1.4405e+09	1.54694e+09	1.62395e+09	2.19651e+09
26										2.72266e+07	1.5701e+07	1.5132e+07	3.79217e+07	1.08994e+08	1.00955e+07	1.14322e+07	1.33368e+07	6.4021e+06	2.86931e+07	2.04111e+07										1.18787e+09	2.01218e+09	2.56292e+09	3.18729e+09	3.33935e+09	4.04671e+09	6.11054e+09	4.99872e+09	6.70643e+09	7.54648e+09	5.40688e+09
27	2.47507e+07	6.64748e+07	2.69186e+06	39366485	6.44056e+07	3.70769e+07	4.20445e+06	3.18442e+07	4.09157e+07				30.95	6.8588e+07	1.69062e+08	5.35563e+08	1.42104e+09	1.27553e+09	1.26674e+09	1.53407e+09	1.38535e+08	2.18019e+08	2.5656e+08	2.7305e+08	325149082	2.61077e+08	2.15164e+08	1.71185e+08	1.39028e+07	94493.2	0	1.99901e+06	0	1.79184e+09	2.27152e+09	2.88532e+09	7.10255e+09	7.13861e+09	7.88968e+09	8.17447e+09	3.84677e+08	4.82247e+08	5.78279e+08	7.06002e+08	8.06343e+08	7.87743e+08	7.45437e+08	6.29593e+08	4.43132e+08
28										2.67807e+07	1.78651e+07	2.5636e+07	2.62147e+07	1.83566e+07	7.35935e+06	1.01281e+07	2.68934e+07	8.21142e+07	9.24101e+07	1.25973e+08										7.3082e+08	8.34507e+08	2.82483e+08	4.03262e+08	5.04113e+08	5.36555e+08	6.33036e+08	5.8171e+08	4.8908e+09	6.61043e+09	8.02791e+09
29										1.46905e+07	2.36858e+07	2.10941e+07	1.52474e+07	6.85032e+07	1.0913e+08	5.90617e+07	3.34179e+07	7.58385e+07	2.40269e+07	5.63246e+06										1.39334e+08	1.50012e+08	1.55837e+08	1.58868e+08	1.69088e+08	1.59381e+08	1.56329e+08	4.10736e+08	3.41881e+08	9.18244e+08	1.31697e+09
30	7.60715e+06	1.31721e+07	1.1669e+07	5.23951e+07	4.03548e+07	1.24753e+08	6.02887e+07	1.05063e+07	6.2752e+07	1.96195e+08	4.76405e+07	5.44633e+07	3.31032e+07	1.38967e+08	6.45049e+07	2.30672e+07	5.18399e+08	1.20347e+09	1.07237e+09	5.548e+08	1.70069e+08	2.13714e+08	2.41234e+08	2.35168e+08	4.42641e+08	4.66406e+08	6.21114e+08	7.43763e+08	8.40414e+08	8.7561e+08	8.2899e+08	9.16e+08	1.11212e+09	1.244e+09	1.13102e+09	1.12176e+09	3.50163e+09	4.10783e+09	5.92709e+09	7.25481e+09	4.14557e+08	3.83967e+08	3.31382e+08	4.18115e+08	5.90286e+08	7.14889e+08	8.45699e+08	7.33695e+08	8.46843e+08
31		1.32056e+08	1.92395e+08	2.4957e+08	1.88542e+08	2.11792e+08	1.6284e+08	6.38222e+07	9.37087e+08	1.09238e+09	4.50982e+07	1.97018e+08	3.94948e+07	4.75394e+07	6.36227e+06	1.7279e+06			1.84006e+09	2.33438e+09		1.9111e+08	2.8696e+08	4.14401e+08	4.74636e+08	6.51639e+08	8.24092e+08	9.0166e+08	9.10404e+08	1.07782e+09	1.23241e+09	1.00136e+09	1.16549e+09	1.14147e+09	1.36275e+09	5.53185e+08	6.22013e+08	5.56711e+08	5.87363e+08	8.41292e+08		6.83784e+08	1.07237e+09	1.54092e+09	1.93098e+09	2.38252e+09	2.37764e+09	2.50162e+09	4.64574e+09
32										1.5227e+08	1.59733e+08	7.86038e+07	4.72318e+07	3.4358e+07	5.77397e+07	8.13073e+07	1.31529e+08	7.59011e+07	4.13973e+08	6.30628e+08										1.53365e+10	1.62406e+10	1.73504e+10	2.07909e+10	2.40448e+10	3.24509e+10	2.97496e+10	3.45148e+10	4.29571e+10	3.38009e+10	3.95483e+10
33										1.42916e+07	6.13848e+06	4.44231e+06	1.58657e+07	1.17499e+07	7.11469e+06	5.54046e+06	1.6625e+06	4.20822e+07	8.64539e+07	6.08334e+07										9.28871e+08	1.33004e+09	8.8799e+08	1.0943e+09	1.35894e+09	1.1242e+09	9.79929e+08	4.47016e+08	3.53972e+08	3.19939e+08	2.83017e+08
34	9.64906e+06	8.17894e+06	526056	1.77925e+06	1.99279e+06	2.21637e+06	-4.44685e+06	5.70887e+07	1.11402e+08	1.19026e+07	7.88273e+07	1.24457e+08	1.16591e+08	1.53427e+08	1.256e+08	2.03327e+09	1.72195e+09	1.2837e+09	8.99945e+08	363389299	1.84095e+08	1.43403e+08	1.59293e+08	1.07698e+08	1.07613e+08	1.27763e+08	2.82383e+08	3.75211e+08	4.67465e+08	5.1941e+08	7.30047e+08	1.88626e+09	2.53185e+09	4.08232e+09	4.61686e+09	6.19836e+09	7.08063e+09	7.42491e+09	8.67363e+09	8.97573e+09	5.78007e+08	5.67569e+08	5.37359e+08	4.83278e+08	2.88524e+08	3.57397e+08	5.26678e+08	6.45159e+08	7.99113e+08
35										4.20935e+07	1.35694e+08	1.694e+08	1.5363e+08	2.70959e+08	6.6602e+08	9.71829e+08	1.04549e+09	5.96659e+08	6.45496e+08	5.12755e+08										4.09888e+08	8.16412e+08	8.19375e+08	1.2648e+09	1.74769e+09	2.03891e+09	2.01999e+09	1830180900	1.57042e+09	1.93057e+09	2.48627e+09
36		1.67857e+08	1.92181e+08	1.41848e+08	1.33653e+08	6.28569e+07	1.8983e+08	4.89142e+07	4.64144e+07	1.63596e+07	1.35984e+07	9.25138e+07	3.83203e+08	6.40597e+08	4.12405e+08	4.21357e+08	3.73448e+08	4.84292e+08	1.48546e+09	1.60705e+09	7.44939e+08	7.19071e+08	8.12588e+08	8.45568e+08	1.35255e+09	1.61221e+09	1.7523e+09	1.84519e+09	1.7308e+09	2.00717e+09	2.7155e+09	8.70752e+09	1.49112e+10	2.38615e+10	2.48137e+10	2.37377e+10	2.20915e+10	2.10236e+10	3.2975e+10	4.84071e+10	4.34766e+08	6.85689e+08	7.32316e+08	9.54292e+08	1.19308e+09	1.27494e+09	1.5198e+09	1.29977e+09	1.32937e+09
37	1.75437e+08	4.03281e+08	3.87473e+08	1.2079e+09	2.69169e+08	4.19682e+08	2.39072e+08	3.49779e+08	3.95117e+08	6.94253e+08	1.05921e+09	1.12382e+09	1.34562e+09	2.24446e+09	1.5056e+09	1.99151e+09	3.13106e+09	3.82984e+09	2.76234e+09	2.04482e+09	3.08516e+08	4.2806e+08	5.78742e+08	6.92965e+08	6.84044e+08	9.68086e+08	1.51317e+09	1.81438e+09	2.04828e+09	2.64982e+09	3.35114e+09	4.17498e+09	6.19091e+09	2.84548e+09	4.06368e+09	5.10278e+09	5.47388e+09	5.98535e+09	7.48639e+09	8.74148e+09	1.18791e+09	1.27026e+09	3.20967e+09	4.5251e+09	4.8771e+09	4.98454e+09	4.87469e+09	4.84839e+09	5.56051e+09
38		7.56646e+07	4.42875e+08	1.64799e+08	8.80581e+07	108304425	4.59876e+07	8.91898e+06	2.5314e+08	2.6611e+08	2.56002e+08	4.695e+08	1.06354e+08	1.88234e+08	8.54841e+07	3.18906e+07	5.53806e+07	1.23037e+08	3.29973e+10	2.19344e+09	4.51515e+08	9.22729e+08	1.46535e+09	1.89906e+09	2.30081e+09	3.09035e+09	3.39486e+09	3.52038e+09	4.09432e+09	3.86736e+09	4.09765e+09	4.35572e+09	5.31508e+09	6.53382e+09	8.52004e+09	1.11449e+10	1.33499e+10	2.77097e+10	3.9071e+10	3.9071e+10	7.97438e+08	1.09551e+09	1.02234e+09	1.5098e+09	1.64332e+09	1.73434e+09	1.63096e+09	1.78309e+09	1.95294e+09
39		4.69995e+07	2.81393e+07	5.05139e+06	1.0225e+08	2.76392e+07	7.99795e+07	4.20362e+07	4.98102e+07	7.8828e+07	1.11704e+08	1.93735e+08	1.05411e+08	3.26042e+08	9.63237e+07	4.98914e+07	2.20446e+07	2.50057e+07	3.17243e+08	5.1243e+07	7.96861e+08	6.77387e+08	6.72417e+08	8.93576e+08	7.36592e+08	6.27585e+08	1.25762e+09	1.26503e+09	1.44409e+09	1.66572e+09	1.91779e+09	1.8117e+09	2.22754e+09	2.65685e+09	1.82657e+09	2.15619e+09	1.82873e+09	2.13801e+09	2.15781e+09	2.31581e+09	6.91094e+08	8.56282e+08	8.22328e+08	8.49521e+08	8.58103e+08	7.07385e+08	1.17556e+09	1.20335e+09	1.1809e+09
40		8.17663e+06	3.59355e+08	4.15018e+08	3.61156e+08	4.18447e+08	1.11431e+08	4.0336e+07	6.1566e+07	1.52791e+08	2.0975e+07	2.08656e+08	4.47868e+07	9.76672e+07	8.95372e+07	1.14042e+09	1.17563e+10	1.17916e+10	4.23327e+10	4.52635e+10		1.05678e+09	1.17477e+09	1.14153e+09	1.19884e+09	1.7842e+09	2.97225e+09	3.02046e+09	2.7831e+09	3.47546e+09	3.47917e+09	5.68423e+09	9.13751e+09	1.23028e+10	1.30346e+10	1.83264e+10	2.17921e+10	2.04497e+10	3.44396e+10	3.05523e+10		1.44759e+09	2.13132e+09	2.40455e+09	3.00687e+09	3.20005e+09	3.55175e+09	3.6493e+09	3.67783e+09
41		9.03178e+06	1.16097e+07	4.10363e+07	1.11085e+08	1.17788e+08	2.45176e+07	4.37306e+06	1.03933e+06	662809	2.57165e+06	2.40521e+07	3.34733e+06	700458	130203	5.90918e+06	248457	5.65514e+08	6.63313e+08	3.47815e+08	2.07338e+08	2.42742e+08	2.70711e+08	2.53283e+08	2.58315e+08	2.66002e+08	3.45647e+08	3.17418e+08	2.08244e+08	1.18226e+08	1.05286e+08	2.12003e+08	2.32629e+08	2.04019e+08	1.05064e+08	5.25217e+07	1.57406e+08	6.65995e+08	8.6821e+08	8.6821e+08	5.79064e+08	9.13016e+08	9.66222e+08	9.45431e+08	9.96359e+08	9.81812e+08	1.02001e+09	1151386900	1.56049e+09
42		4.48902e+07	1.48375e+08	3.3701e+08	4.39478e+08	2.74438e+08	4.55461e+08	3.32039e+08	2.03119e+08	5.1025e+07	4.2494e+07	2.14351e+07	4.7936e+08	2.7219e+08	1.1007e+08	2.94057e+08	1.83087e+08	7.24377e+08	9.83312e+08	1.05453e+09	1.06543e+09	1.14063e+09	1.48238e+09	1.6697e+09	1.74125e+09	2.29054e+09	2.76585e+09	2.9254e+09	4.3731e+09	4.64338e+09	4.30282e+09	3699134724	3751856564	3.86916e+09	3.77188e+09	3.01925e+09	2.73148e+09	2.88692e+09	2.46559e+09	2.51177e+09	1.49308e+09	1.51669e+09	2.08899e+09	2.15063e+09	2.49754e+09	3.11213e+09	4.01979e+09	4.80718e+09	4655867730
43		73286391	4.70454e+07	4.30614e+08	1.37864e+08	1.00475e+08	1.42677e+08	2.12283e+08	3.63478e+08	6.00751e+06	1.22786e+08	4.02421e+07	4.50113e+08	2.65892e+08	2.00119e+07	6.50681e+08	3.58278e+09	4.67866e+09	8.44708e+09	2.93222e+08	3.94414e+08	8.1447e+08	7.97255e+08	8.98058e+08	1.22385e+09	1.40329e+09	1.30594e+09	9.73663e+08	9.45834e+08	9.73993e+08	1.02913e+09	1.08129e+09	1.2328e+09	2.19105e+09	4.22374e+09	7.30664e+09	1.0123e+10	1.26677e+10	2.54882e+10	2.54882e+10	3.82901e+08	1.16825e+09	1.11176e+09	1.59541e+09	1.72574e+09	2.14611e+09	2.03656e+09	1.26733e+09	1.47296e+09
44										2.31745e+07	4.34283e+06	4.46382e+06	5.69752e+07	1.34034e+07	1.15089e+07	1.83546e+08	1.67733e+08	6.19662e+07	1.29967e+08	5.24559e+07										3.5938e+08	1.13495e+08	1.14906e+08	2.94407e+09	1.63459e+09	3.13479e+09	1.03996e+09	2.33753e+09	1.21878e+09	4.2869e+09	1.0381e+09
45										1.49023e+07	2.42282e+07	8.46135e+07	5.86297e+06	3.98268e+07	1.86241e+07	6.69045e+07	1.87271e+07	1.02473e+07	6.52867e+07	2.18152e+08										8.50023e+08	1.00531e+09	1.11471e+09	8.00062e+08	9.5135e+08	1.31663e+09	1.79062e+09	2.12918e+09	2.88014e+09	3.38794e+09	4.73236e+09
46						3.77508e+07	5.26245e+07	4.42788e+07	5.21916e+07	7.14773e+07	2.35572e+07	3.77628e+07	7.58317e+07	8.80134e+07	6.2843e+07	1.23452e+08	5.54077e+07	2.36816e+07	2.68571e+07	7.94589e+07				6.63053e+08	4.90914e+08	5.98965e+08	6.5608e+08	6.47635e+08	5.4525e+08	7.71537e+08	8.38624e+08	7.64371e+08	8.52214e+08	9.33865e+08	1.0339e+09	1.16824e+09	1.28702e+09	1.43935e+09	1.49677e+09	1.18981e+09				2.39679e+08	3.14214e+08	3.90838e+08	6.06849e+08	5.39652e+08	5.99373e+08
47						5.4414e+07	1.68793e+08	3.39592e+08	434083000	1361625000	2454061000	1899850000	5663567000	6983433000	6306028000	28387743000	54148790000	71511813000	165569492000	209318755000				1.66386e+09	3.52556e+09	6.03372e+09	9.10725e+09	15936391188	26161252000	40152371000	49896709000	58300149000	75504739000	93888580000	98357161000	105292229000	108925296000	135547633000	148585331000	187927764000				6.81045e+08	4.25216e+08	7.55217e+08	2.05174e+09	4.32721e+09	8829047000
48										4.39616e+07	2.86235e+07	2.27339e+06	9.8205e+07	4.64347e+07	7.87388e+07	8.60036e+07	4.45054e+07	9.28194e+07	9.49563e+07	2.63318e+08										3.02758e+09	2.03786e+09	1.96873e+09	1.64146e+09	1.26729e+09	1.33577e+09	1.41636e+09	3.95563e+08	8.31695e+09	9.85396e+09	1.16153e+10				1.88589e+08	3.26128e+08	4.56058e+08	8.31898e+08	1.2733e+09	1.33244e+09
49										4.03735e+07	1.45645e+08	4.48101e+07	5.83814e+07	3.14131e+07	1.15788e+07	4.26931e+06	7.37096e+06	1.36255e+07	1.42049e+07	1.59046e+07										1.76684e+09	1.62344e+09	1.3668e+09	1.45038e+09	1.33787e+09	1.41294e+09	3.60328e+09	5.20675e+09	6.6372e+09	6.75474e+09	7.14432e+09
50							4.41484e+07	1.10162e+08	4.4106e+07	7.11613e+07	7.09292e+07	2.60083e+07	3.74852e+07	4.40608e+07	1.03679e+08	2.26197e+08	3.68805e+08	4.22148e+08	2.76538e+08	3.0652e+08					9.84446e+07	1.20213e+08	1.39314e+08	1.67607e+08	2.0991e+08	2.31025e+08	2.69259e+08	2.88907e+08	3.48694e+08	2.87686e+08	5.84563e+08	9.19988e+08	1.08656e+09	1.2498e+09	1.41857e+09	1.8291e+09					1.46598e+08	1.67768e+08	2.01167e+08	3.13171e+08	3.45604e+08
51						1.93834e+07	3.72968e+07	3.10515e+07	1.45253e+08	1.50973e+08	2.12591e+08	1.15369e+08	1.57638e+08	6.69921e+07	2.42682e+08	3.56479e+07	6.29393e+07	1.87996e+08	2.551e+07	9.08114e+06						3.54641e+08	6.96187e+08	8.65609e+08	1.07675e+09	1.82736e+09	2.10067e+09	1.98981e+09	2.30095e+09	2.01439e+09	2.10644e+09	1.95609e+09	1.60184e+09	1.02807e+09	5.63495e+08	6.72865e+08						2.18793e+08	3.99006e+08	6.05171e+08	1.08946e+09
52						3283025	3977087	6.76441e+06	1.09304e+08	3.22368e+07	4.20687e+07	7.2568e+07	2.43334e+07	7.79155e+07	8.97604e+07	3.84847e+08	5.04464e+08	8.13792e+08	1.26503e+08	8.36556e+07					217109149	3.22742e+08	4.59111e+08	6.06388e+08	7.98165e+08	1.15892e+09	1.54894e+09	1.87016e+09	2.58639e+09	3.49138e+09	4.42291e+09	5171048660	5.62942e+09	6.47675e+09	7.29013e+09	7.29013e+09					2.4605e+08	3.22659e+08	4.60771e+08	9.10536e+08	1.09673e+09
53										3.50551e+07	4.26205e+07	1.36368e+07	9.55432e+07	3.78958e+08	1.30419e+08	5.59851e+07	601097	1.43347e+07	2.07962e+07	1.18967e+08										3.13394e+08	3.46002e+08	3.03542e+08	4.01068e+08	4.56082e+08	4.12141e+08	4.14522e+08	5.0261e+08	9.8325e+08	1.34067e+09	1.23666e+09
54						1.45901e+08	2.09122e+07	7.64448e+07	3.16095e+08	1.04152e+08	7.20652e+07	1.12509e+07	1.47348e+07	6.22496e+06	4.39312e+06	13845.3	5.01083e+07	18180000	2.53175e+08	1.90317e+06						1.14507e+09	8.04066e+08	9.1068e+08	9.52274e+08	9.16963e+08	7.2445e+08	6.56757e+08	8.16857e+08	7.10831e+08	1.09417e+09	8.70079e+08	7.0967e+08	6.03504e+07	3.36336e+07	7.80209e+07						6.46737e+08	7.10143e+08	8.09094e+08	1.31614e+09
55										2.77883e+08	1.93101e+08	9.98099e+07	8.02542e+07	6.07625e+07	4.6308e+07	4.85594e+07	5.93057e+07	6.16892e+07	7.00947e+07	1.10582e+08										1.78116e+09	1.69879e+09	1.19948e+09	1.66597e+09	1.48008e+09	1.6446e+09	1.66596e+09	1.63677e+09	1.70473e+09	1.76507e+09	2.05092e+09
56						2.67277e+07	1.10897e+07	6.645e+07	5.97628e+07	1.40068e+08	1.21897e+08	2.85216e+07	9.21082e+07	9.47032e+07	2.24664e+08	8.02146e+08	1.61058e+08	6.7854e+07	7.55787e+07	2.93915e+07					1.32485e+08	1.5856e+08	1.86984e+08	2.02148e+08	2.68953e+08	5.16454e+08	6.58272e+08	7.60866e+08	8.62025e+08	7.42909e+08	3.82846e+08	4.60282e+08	4.97501e+08	1.23092e+09	1.51647e+09	1.51647e+09					1.80369e+08	2.39245e+08	2.59852e+08	3.86696e+08	5.42836e+08
57						3.41431e+07	4.25228e+07	3.03957e+07	5.9768e+07	5.25294e+07	7.89817e+07	2.79211e+07	1.62633e+07	4.6349e+07	1.74884e+07	1.67573e+07	2.76219e+08	1.68092e+08	3.98727e+08	4.0839e+08						2.76792e+08	3.94341e+08	3.87121e+08	4.56618e+08	5.46539e+08	5.416e+08	5.32128e+08	7.99766e+08	1.09355e+09	1.42507e+09	1.454e+09	1.22351e+09	1.47689e+09	2.371e+09	4.67653e+09						2.15054e+08	2.60425e+08	3.83403e+08	7.09145e+08
58						1.59857e+07	2.83956e+07	4.32254e+06	2.38784e+06	2.32275e+07	2.23595e+07	4.50834e+07	2.21594e+07	4756988	1.29931e+07	5.92685e+06	7.62562e+06	1.37099e+08	2.82802e+07	5.30784e+06						3.62577e+07	5.31808e+07	6.37436e+07	6.29781e+07	7.82425e+07	1.05585e+08	1.34461e+08	1.73018e+08	1.441e+08	1.60302e+08	1.99106e+08	1.59689e+08	1.76136e+08	3.23498e+08	3.61134e+08						8.27437e+07	1.24963e+08	1.50811e+08	3.57286e+08
59						6.3109e+07	8.07668e+07	7.50334e+07	1.03822e+08	1.84916e+08	1.47291e+08	8.27162e+07	9.33986e+07	8.23114e+07	1.16036e+08	4.52629e+07	1.0869e+08	1.02241e+08	1.05127e+08	7.79463e+08						3.52595e+08	4.25306e+08	4.96663e+08	6.56301e+08	8.60572e+08	8.61321e+08	7.59812e+08	1.01147e+09	1.0376e+09	9.33508e+08	1.00628e+09	1.04951e+09	1.04146e+09	1.17549e+09	1.8599e+09						3.49655e+08	4.96522e+08	5.78578e+08	1.01776e+09
60										4.01136e+07	2.08688e+08	1.25236e+08	8.04438e+07	3.55972e+07	3.63099e+07	3.76307e+07	3.53898e+07	2.91517e+07	1.71125e+07	3.1421e+07										8.29025e+08	8.68921e+08	8.47172e+08	1.08859e+09	1.0467e+09	1.0348e+09	8.43506e+08	9.02734e+08	1.45066e+09	1.63209e+09	2.36554e+09
61						7.69156e+06	9.74841e+06	9.96397e+06	6.95638e+07	5.17158e+07	4.71294e+07	1.93043e+07	9.59341e+07	6.90542e+07	1.94367e+08	3.02148e+08	2.20838e+08	4.48018e+08	4.06992e+08	2.79057e+08						8.78881e+07	1.55682e+08	1.72115e+08	2.49582e+08	3.52207e+08	3.74593e+08	4.25083e+08	6.62645e+08	7.74945e+08	9.29871e+08	1.261e+09	1.55077e+09	1.82066e+09	1.35335e+09	1.36837e+09						1.79126e+08	2.03388e+08	2.57165e+08	5.44033e+08
62						2.55092e+07	1.92676e+07	9.18628e+06	1.95012e+07	6.04228e+07	8.95342e+06	3.61856e+07	2.3287e+06	7.91288e+07		1.8032e+06	597234		7.41483e+08	5.46371e+08						2.33607e+08	2.5672e+08	3.28695e+08	3.5607e+08	3.69649e+08	2.54042e+08	3.57756e+08	1.89355e+08	6.93178e+07	2.32039e+07	2.946e+07	16789504	1.65102e+07	1.31191e+08	2.05958e+08						4.46437e+08	4.93435e+08	4.77412e+08	4.76218e+08
63										5.98781e+07	5.20455e+07	4.36156e+07	4.71217e+07	4.27449e+07	1.57072e+07	9.39918e+07	8.24228e+07	1.72341e+08	1.33664e+08	2.31074e+08										2.64156e+08	4.41126e+08	8.0454e+08	987543761	1.09594e+09	1.0573e+09	7.73472e+08	8.89643e+08	8.52646e+08	9.79219e+08	1.16945e+09						1.61731e+08	2.14714e+08	2.55607e+08	2.99195e+08
64						4.1938e+07	4.5334e+07	8.00263e+07	1.0482e+08	1.10576e+08	1.15739e+08	1.33832e+08	2.54612e+08	1.10139e+08	2.68342e+08	2.13643e+08	1.01241e+09	7.63845e+08	1.069e+09	2.17061e+09						2.70581e+08	3.46991e+08	3.96939e+08	4.15751e+08	4.68662e+08	5.27528e+08	5.50874e+08	7.12233e+08	7.81766e+08	8.17401e+08	9.26701e+08	1.11088e+09	1.25625e+09	1.49136e+09	1.4295e+09						2.30401e+08	3.45937e+08	3.56082e+08	4.99357e+08
65							8.46077e+07	8.72561e+07	1.65511e+08	8.89148e+08	7.23503e+08	4.54827e+08	2.51248e+08	4.66763e+08	3.71132e+08	1.55865e+08	2.88755e+08	3.72593e+08	1.97243e+08	3334136708							3.97302e+08	5.89032e+08	1.0079e+09	1.33709e+09	3.17539e+09	3.26188e+09	3.58288e+09	3.09876e+09	2.50411e+09	2.03168e+09	2.1758e+09	2.0987e+09	2.15828e+09	2544908254							4.07597e+08	5.21524e+08	9.66367e+08
66							1.65134e+08	1.59697e+08	9.16805e+07	2.28207e+08	1.39172e+08	2.77548e+08	5.91104e+08	8.4385e+08	7.19344e+08	5.5707e+07	88279715	2.54314e+08	8.00732e+08	2.98409e+09							7.61892e+08	1.02969e+09	1.1157e+09	1.32e+09	1.4028e+09	1.27969e+09	1.74203e+09	3.20387e+09	3.4106e+09	4.13481e+09	1.57334e+09	3.89229e+08	5.20982e+08	9.85787e+08							7.23044e+08	7.10482e+08	7.44023e+08
67										7.26782e+07	1.25593e+08	7.4446e+07	1.45829e+08	2.35814e+08	1.21733e+08	2.11804e+08	1.63339e+08	2.86364e+08	5.17648e+08	3.20184e+08										7.80477e+08	1.03738e+09	8.4464e+08	1.19136e+09	1.28463e+09	1.61216e+09	1.83194e+09	2.85847e+09	4.35934e+09	7.25367e+09	1.05376e+10
68										8.28437e+07	6.07132e+07	4.30759e+07	2.54817e+07	6.13233e+07	4.57732e+07	3.45388e+07	9.21983e+06	4.6252e+07	1.15682e+07	7.90224e+06										1.2027e+09	8.83538e+08	6.1612e+08	1.32921e+09	1.72254e+09	1.13317e+09	6.15955e+08	5.43169e+08	4.15844e+08	7.93804e+08	9.28276e+08							1.51978e+08	2.53779e+08	4.10337e+08
69							3.70784e+07	2.61063e+07	2.26272e+07	3.1297e+07	3.34036e+07	1.37415e+07	3.87718e+07	6.62244e+07	7.55486e+07	4.22316e+07	7.10366e+07	8.83678e+08	1.90303e+09	9.84705e+08							3.33709e+08	4.22023e+08	4.21369e+08	4.67596e+08	6.03878e+08	5.5276e+08	8.91189e+08	9.70984e+08	9.59816e+08	9.9916e+08	1.11544e+09	1.44595e+09	1.8271e+09	2.68257e+09							2.60111e+08	2.89222e+08	2.90068e+08
70							4030804	2.48825e+06	1.62268e+06	3.95101e+06	1.86509e+07	6.09104e+07	2.63687e+08	5.23774e+08	3.91419e+08	6.12752e+08	6.28571e+08	1.58258e+09	1.1141e+09	7.67819e+08							7.56489e+07	9.39011e+07	1.13807e+08	1.07133e+08	1.45057e+08	1.64287e+08	2.25861e+08	2.38421e+08	2.25148e+08	2.8125e+08	2.27626e+08	1.93605e+08	3.94409e+08	5.69806e+08							9.44788e+07	1.02126e+08	1.34004e+08
71							4.17043e+06	8101742	1.75678e+07	1.48194e+07	4.00519e+07	7.57775e+07	7.0289e+07	2.36886e+08	1.6128e+08	1.47505e+08	7.89623e+08	4.38855e+08	2.08778e+09	5.3659e+09							4.40352e+07	8.77874e+07	1.01528e+08	1.50369e+08	2.28862e+08	2.94983e+08	3.29496e+08	4.84773e+08	5.69546e+08	7.78365e+08	9.54054e+08	1.10785e+09	1.61719e+09	2.20427e+09							5.12884e+07	7.66923e+07	1.18195e+08
72							1.17758e+07	3.30778e+06	9.00104e+06	2.03713e+08	2.8751e+08	8.35311e+07	7.57751e+08	8.06166e+08	5.57145e+08	2.05969e+08	2.0071e+08	6.0021e+08	2.8898e+08	3.54382e+08							2.92997e+08	3.07948e+08	3.44905e+08	4.68464e+08	9.37942e+08	1.09185e+09	1.25775e+09	2027850064	2.25355e+09	2.01788e+09	2.27455e+09	2.24151e+09	2.00822e+09	2.60115e+09							2.31259e+08	2.56296e+08	2.98621e+08
73							1.08501e+07	1.00685e+07	1.53288e+07	5.04674e+07	9.29332e+07	2.52808e+07	5.70768e+07	2.96603e+08	3.1643e+08	8.78352e+07	8.01267e+07	4.42301e+07	3.8665e+08	1.41377e+08							7.65274e+07	1.01177e+08	1.12537e+08	1.51511e+08	1.87814e+08	2.39888e+08	2.99922e+08	3.20678e+08	4.58714e+08	5.4112e+08	6.42086e+08	5.07283e+08	4.86471e+08	5.08047e+08							1.47432e+08	1.73787e+08	2.00278e+08
74										4.41367e+06	8.28446e+06	1.56003e+07	9.38717e+07	5.81252e+07	1.67871e+07	1.25489e+07	4.37605e+08	4.37058e+08	1.02489e+08	1.77523e+08										2.80392e+08	2.8716e+08	2.78022e+08	3.45202e+08	3.05361e+08	8.23925e+08	9.18355e+08	8.27904e+08	1.5248e+09	2.51327e+09	3.21546e+09
75										2.65926e+07	8.31378e+07	2.21593e+07	6.62748e+06	2.73612e+07	6.60094e+06	2.79814e+07	1.02286e+08	2.26255e+08	5.18273e+08	8.57311e+07										1.45242e+08	1.50776e+08	1.13715e+08	1.32954e+08	1.60271e+08	1.85236e+08	1.74847e+08	2.40877e+08	4.0198e+08	5.71936e+08	4.06528e+08
76			482261	1.77564e+06	1.93382e+06	6.10971e+06	6.25482e+07	2.26095e+08	9.96091e+07	4.68854e+08	4.20848e+07	3.65442e+07	1.21093e+07	1.30433e+08	4.20969e+08	3.23414e+08	1.24133e+09	4.17018e+09	2.31757e+09	3.31063e+09		0	1.20034e+07	1.75594e+08	2.1317e+08	2.57723e+08	3.3379e+08	3.21121e+08	3.41288e+08	3.96445e+08	4.63689e+08	3.15472e+08	3.3859e+08	3.32597e+08	1.88073e+09	1.67101e+09	1.51514e+09	1.28585e+09	1.02083e+09	8.9397e+08		4.45664e+08	5.23289e+08	5.917e+08	6.41454e+08	7.52433e+08	9.73712e+08	1.01795e+09	1.09673e+09
77							9149169	27384390	55429023	52702955	375428653	299746649	108161086	502802802	385808113	1039936427	519451438	2090575362	799105189	926655737							147302928	184836102	284432391	1796947246	2873174496	2649009481	6040713599	6974781627	7483796229	11514200306	21949858825	39641072304	57913671051	68059306079							1883013718	3536953475	3310078722
78										2.65824e+08	5.27622e+08	9.08371e+07	3.53041e+08	3.16032e+08	1.35149e+08	4.86051e+07	1.6005e+07	1.3898e+07	2.33433e+08	1.22884e+08										2.76932e+09	3.16153e+09	4.58088e+09	5.76073e+09	7.0947e+09	7.25199e+09	7.64231e+09	7.54063e+09	7.22464e+09	6.43864e+09	6.80059e+09
79										2.31805e+07	6.0093e+07	5.03968e+07	4.18016e+07	2.76377e+07	3.05863e+06	6.88565e+06	8.97308e+06	2.59333e+07	2.76926e+07	3.10809e+07										2.82036e+08	2.37007e+08	2.76587e+08	3.62222e+08	3.35049e+08	2.20653e+08	1.58945e+08	1.14916e+08	1.79775e+08	6.44643e+08	5.79296e+08
80										6.34378e+06	5.02942e+06	3.98441e+06	1.10693e+07	1.17817e+08	1.54383e+07	5.70665e+06	1.10514e+07	1.5689e+07	1.40944e+07	5.30306e+07										1.5282e+08	1.75631e+08	1.92838e+08	2.93836e+08	3.89979e+08	4.10007e+08	3.98323e+08	653497820	1.46739e+09	1.73713e+09	3.18271e+09
81										4.43769e+07	6.22846e+07	7.09025e+07	5.48836e+07	1.91934e+07	4.76637e+07	3.06431e+06	3.32142e+07	3.49747e+08	4.305e+08	5.5281e+08										2.46357e+08	4.13422e+08	5.4595e+08	5.21646e+08	6.73643e+08	5.80526e+08	7.86158e+08	9.59777e+08	1.12094e+09	1.78778e+09	1.67178e+09
82								3.88997e+07	3.12325e+07	2.02592e+07	1.16967e+07	1.62067e+08	1.15486e+08	3.21359e+08	3.00247e+08	9.85164e+07	6.93423e+07	1.90299e+08	1.60855e+08	1.48126e+08								9.46019e+07	1.07002e+08	1.54914e+08	1.54945e+08	1.80687e+08	2.82122e+08	4.04148e+08	6.82238e+08	6.43744e+08	8.63513e+08	6.60716e+08	8.46377e+08	6.95022e+08								1.22504e+08	1.61941e+08
83								1.16296e+07	2.05736e+07	3.50338e+07	6.25528e+07	8.40311e+07	1.04492e+08	1.99985e+08	3.97281e+08	7.87009e+08	1.21268e+09	1.43726e+09	1.37647e+09	1.636e+09								8.15675e+07	1.71355e+08	2.0581e+08	2.57552e+08	3.07125e+08	4.36057e+08	5.57014e+08	7.83941e+08	1.25371e+09	1.77521e+09	2.5008e+09	3.32048e+09	5.44469e+09								1.67711e+08	2.19445e+08
84							5.92039e+06	1.02641e+07	1.24941e+07	8.5324e+06	1.15865e+07	2.58292e+07	2.9084e+07	1.57959e+07	3.15851e+07	1.02501e+07	5.60997e+06	1.19001e+07	8.35803e+06	7.39031e+06							6.93857e+07	1.20917e+08	1.81231e+08	1.95411e+08	1.42898e+08	1.81176e+08	2.75264e+08	5.26203e+08	3.97792e+08	3.40956e+08	4.38495e+08	3.89801e+08	4.79469e+08	5.03369e+08							9.63947e+07	1.19624e+08	1.8658e+08
85										1.66268e+07	6.59669e+07	2.46222e+07	9.91791e+07	7.09638e+07	7.39802e+07	3.51777e+07	7927686	2.21222e+07	10715795	4.14887e+07										4.00857e+08	3.97519e+08	5.3846e+08	6.4061e+08	6.25199e+08	5.72518e+08	5.51568e+08	4.46747e+08	4.33331e+08	4.26816e+08	6.52416e+08
86								1.07933e+07	4.27376e+07	3.48232e+07	4.88418e+07	5.29262e+07	7.57353e+07	9.00167e+07	93986423	8.22321e+08	2.03004e+09	3274238515	3.62428e+09	3.5354e+09								1.3275e+08	1.60304e+08	1.97407e+08	2.16196e+08	2.42127e+08	3.67046e+08	4.77531e+08	6.17223e+08	7.49945e+08	8.67046e+08	8.95181e+08	1.65007e+09	3.06277e+09								1.16135e+08	159088278
87										1.84101e+08	2.83896e+08	6.7558e+08	6.07899e+08	1.17931e+09	8.76341e+08	1.34537e+09	1.22317e+09	9.78709e+08	1.36919e+09	1.53153e+09										4.16706e+09	5.17589e+09	5.69107e+09	6.71936e+09	8.37189e+09	9.91518e+09	1.1273e+10	1.21789e+10	1.53195e+10	15361548604	1.71277e+10
88							8.52727e+06	1.4356e+07	5.55695e+07	5.4255e+07	3.95867e+08	2.16752e+08	3.73467e+08	4.33716e+08	1.51829e+08	2.10811e+08	9.50898e+07	5.0042e+08	3.85104e+08	1.30665e+08							9.31554e+07	1.36891e+08	1.63437e+08	2.33466e+08	2.62579e+08	3.08688e+08	3.57319e+08	3.71664e+08	4.32796e+08	5.59486e+08	6.57852e+08	7.68672e+08	1.02849e+09	1.11882e+09							1.17383e+08	1.56459e+08	1.87703e+08
89								1.36468e+08	3.74482e+07	4.99396e+07	4.49867e+07	5.43039e+07	1.23054e+08	5.0351e+08	4.2021e+08	4.20912e+08	1.51983e+08	2.80232e+08	2.49441e+08	7.45965e+07								7.61775e+08	1.24377e+09	1.42016e+09	1.16789e+09	1.07633e+09	1.40716e+09	1.22985e+09	8.08698e+08	7.44102e+08	9.17867e+08	8.98147e+08	9.50666e+08	1.04852e+09								1.96443e+09	2.12877e+09
90										6.62864e+07	1.11501e+08	2.1149e+08	2.70001e+08	2.05811e+08	2.59402e+08	3.39984e+08	3.29476e+08	1.55187e+08	8.77884e+07	1.03236e+08										1.63336e+09	2.2672e+09	3.09239e+09	4.33982e+09	5.65165e+09	6.61687e+09	7.32138e+09	6.96521e+09	6.44716e+09	6.68647e+09	6.95508e+09
91								5.63784e+06	9.8515e+06	3.67295e+06	5.57385e+06	4.4497e+07	2.71067e+07	3.11135e+07	4.06526e+07	5.71614e+06	7.19799e+07	5.66391e+08	6.34191e+08	1.82195e+08								1.14555e+08	1.63514e+08	2.00846e+08	2.10535e+08	2.69357e+08	3.78126e+08	5.08359e+08	3.1743e+08	4.57514e+08	1.2365e+09	1.60312e+09	1.7989e+09	2.13711e+09								1.92351e+08	2.13711e+08
92										271970948	712533845	1224118888	819735595	496173960	360561175	181851424	144230308	174766873	270222672	263811127										3142123372	4452211015	5189869087	7466686543	9889988005	9447172912	7827750447	6562809897	6244180359	6472550123	6427975262
93										1.68147e+08	2.35997e+08	1.18246e+08	5.10651e+08	1.59258e+08	2.46999e+08	4.63543e+08	1264451457	1.62564e+09	6.92552e+08	1.03877e+09										1.621e+09	2.19325e+09	2.71441e+09	3.5233e+09	4.6846e+09	5.65194e+09	5.91988e+09	5.89312e+09	6.10727e+09	6.14087e+09	7.13015e+09
94										5.34756e+07	9.79979e+06	1.65005e+07	5.35124e+07	3.41641e+07	2.7741e+07	1.27697e+07	3.30201e+07	1.39184e+07	6.04629e+07	8.26983e+07										1.26114e+08	1.27212e+08	1.20512e+08	1.82669e+08	2.35014e+08	2.44139e+08	2.8747e+08	3.24659e+08	7.13611e+08	1.31307e+09	1.9766e+09							8.52954e+07	1.04828e+08	1.68148e+08
95								7226248	1.68236e+07	1.63487e+07	1.77697e+07	6.87839e+07	4.49692e+07	3.88027e+07	5.85628e+07	1.55566e+08	2.62416e+07	4.85603e+08	1.77405e+10	1.28668e+10								1.20602e+08	1.37922e+08	1.41612e+08	1.38753e+08	1.78376e+08	2.50088e+08	3.69233e+08	2.5482e+08	2.15805e+08	3.22499e+08	6.76355e+08	1.20121e+09	1.2345e+10								8.73274e+07	1.3509e+08
96								6.05266e+06	6.58984e+06	126827270	2.05197e+07	4.55321e+07	2.13126e+08	7.93309e+07	6.61075e+07	1.67844e+08	1.01454e+08	2.29872e+08	5.4399e+08	9.26364e+08								2.20011e+08	3.44332e+08	5.22727e+08	5.11241e+08	7.38289e+08	1.272e+09	1.65635e+09	1878031708	2.56303e+09	3.30817e+09	4.71055e+09	6.26992e+09	8.21155e+09								1.49604e+08	2.15248e+08
97								2.52717e+06	8.97458e+06	4.82432e+06	3.98821e+07	2.53648e+07	1.44185e+08	4.28627e+07	4.34739e+07	1.64985e+07	2.74794e+08	3.25959e+07	2.54802e+08	8.94031e+08								1.04897e+08	2.30932e+08	4.51153e+08	7.12618e+08	6.65496e+08	1.06036e+09	1.13669e+09	1.14687e+09	1.08965e+09	1.18486e+09	1.08234e+09	1.05032e+09	1.43159e+09								9.53423e+07	1.4463e+08
98										1.62651e+07	1.26057e+07	4.45885e+07	1.33258e+08	1.87565e+07	5.5909e+07	7.37165e+07	5.17113e+07	4.60821e+07	5.91669e+07	6.12383e+07										6.06461e+08	7.68875e+08	8.7985e+08	1.14224e+09	1.33992e+09	1.55701e+09	1.82865e+09	1.74797e+09	1.62904e+09	1.47109e+09	1.48384e+09
99										1.82841e+07	3.73985e+07	2.54144e+07	3.65734e+07	9.91942e+07	7.35686e+07	5.49593e+07	5.73179e+07	5.50839e+07	3.17817e+08	1.25367e+08										4.91887e+08	4.4666e+08	5.84164e+08	8.92861e+08	1.04188e+09	1.27343e+09	1.5389e+09	2.40719e+09	2.56156e+09	3.33035e+09	3.61295e+09
100									2.20168e+07	7.34961e+07	1.15884e+07	5.92014e+06	1.17476e+07	1.57412e+08	2.44133e+08	8.85328e+07	5.83035e+07	1.27366e+09	8.64003e+08	1.38476e+09									3.09766e+08	4.20403e+08	4.85949e+08	5.52784e+08	7.41052e+08	9.09992e+08	1.19461e+09	1.01545e+09	8.02971e+08	9.37147e+08	1.05063e+09	1.13748e+09									2.9516e+08
101									2.76353e+06	5.37293e+07	2.83962e+07	1.25745e+07	6.31915e+07	1.8096e+07	4.52656e+08	1.51643e+09	3.20668e+09	4.28117e+09	2.61736e+09	4.98972e+09									4.36264e+07	1.25923e+08	1.71663e+08	2.29953e+08	3.32936e+08	4.26737e+08	4.49644e+08	5.10872e+08	5.0989e+08	4.94515e+08	6.83972e+08	1.21109e+09									5.27669e+07
102									1.2542e+06	2.66282e+06	40250	2.08406e+06	1.45174e+08	5.60492e+07	9.56715e+07	140316562	1.25039e+08	2.59156e+08	1.07906e+08	3.99464e+08									1.55163e+08	1.74846e+08	1.60876e+08	1.57351e+08	2.63958e+08	3.56472e+08	4.66981e+08	6.30349e+08	5.17561e+08	8.48498e+08	7.01813e+08	1.03414e+09									2.34501e+08
103										8.83566e+06	1.38996e+07	1.19824e+07	7.60606e+07	110518063	1.58815e+08	1.09888e+08	8.6381e+07	2.31514e+07	1.61737e+07	9.33323e+06										2.61603e+08	2.99173e+08	3.3032e+08	4.68952e+08	5.36278e+08	4.84157e+08	5.60811e+08	5.94603e+08	4.37914e+08	5.13541e+08	5.23852e+08									1.55254e+08
104									1.49718e+07	1.63239e+07	1.14104e+07	2.7919e+07	3.17277e+07	7.94974e+07	1.05566e+08	1.14162e+08	1.26966e+09	1.38053e+09	1.96609e+09	3.64277e+09									7.51467e+08	1.04581e+09	1.0509e+09	1.31047e+09	1.50828e+09	2.16773e+09	2.84174e+09	3.54565e+09	3392640877	3.00634e+09	2.87712e+09	3.33088e+09									3.38569e+08
105							2.50887e+07	3.1287e+07	2.99573e+07	5.79737e+07	4.65753e+07	5.7394e+07	2.05614e+08	1.41616e+08	1.65375e+08	9.9612e+07	321138041	6.77042e+08	9.32732e+08	5.00417e+08							7.81795e+07	9.11318e+07	1.48905e+08	2.0869e+08	2.56766e+08	3.04718e+08	4.11023e+08	5.72436e+08	7.54269e+08	9.90721e+08	1.1303e+09	1.68514e+09	2.44643e+09	2.36675e+09							1.3975e+08	1.86024e+08	2.45136e+08
106									1.90458e+07	2.36671e+07	1.53381e+07	2.48156e+07	8.80529e+07	1.1277e+08	8.68874e+07	1.13839e+09	6.92231e+08	8.0587e+08	5.81637e+09	8.27597e+09									2.17424e+08	3.22968e+08	4.31312e+08	4.66454e+08	6.61887e+08	9.42388e+08	9.33409e+08	1.01362e+09	1.48566e+09	1.66973e+09	1.77e+09	2.41234e+09									2.36897e+08
107										5.28182e+07	4.34773e+07	1.76663e+07	8.38376e+07	1.5283e+08	1.69168e+08	1.23627e+08	6.91214e+07	476009	1.03417e+07	6.33734e+06										1.09814e+09	1.14577e+09	1.10043e+09	1.37424e+09	1.43717e+09	1.35074e+09	1.45316e+09	1.60528e+09	8.52149e+08	1.82009e+09	1.65533e+09
108										3.05178e+08	8.24329e+07	6.66408e+07	4.30614e+08	8.53161e+08	1.20457e+09	9.65408e+08	1.41215e+09	1.53685e+09	1.15677e+09	6.81232e+08										6.03639e+08	5.96702e+08	5.09511e+08	9.03627e+08	1.66923e+09	1.9658e+09	2.3229e+09	2.14899e+09	1.65913e+09	1.91795e+09	1.70014e+09
109									7.38427e+06	1.86437e+07	2.48237e+07	1.84017e+07	1.30981e+08	1.87456e+08	1.04838e+08	6.19825e+08	9.59864e+08	1.30337e+08	2.63749e+09	2.42893e+09									2.37231e+08	3.41589e+08	4.48592e+08	5.68561e+08	8.29963e+08	1.31863e+09	1.5343e+09	2.07404e+09	2.47038e+09	2.69071e+09	2.73868e+09	3.08618e+09									205727620
110									2.09886e+07	3.1666e+07	3.97361e+07	1.39754e+07	5.40559e+07	2.32527e+08	9.85938e+07	7.73168e+07	3.47639e+08	2.48844e+09	8.31401e+08	2.37295e+09									2.18629e+08	2.71691e+08	2.85773e+08	2.3637e+08	3.06601e+08	4.27855e+08	3.68979e+08	4.04861e+08	4.75541e+08	9.40848e+08	1.67486e+09	3.10137e+09									1.5573e+08
111									2.58532e+07	1.91158e+07	8.8721e+07	39599799	367059799	2.82533e+08	1.29974e+08	4.81891e+08	5.28184e+08	7.17292e+08	6.28439e+08	2.87667e+08									5.72665e+08	7.87333e+08	9.83275e+08	1.06761e+09	1.33955e+09	1.50788e+09	1.13359e+09	1.28485e+09	1.32539e+09	1.10606e+09	1.29515e+09	1.86813e+09									5.4999e+08
112									9.4677e+06	5.06264e+06	2.33332e+07	3.2703e+07	35711075	3.6355e+07	4.13601e+07	1.81186e+08	2.94902e+08	1.43777e+08	5.49092e+08	1.36001e+09									1.8423e+08	2.02134e+08	2.12102e+08	2.68808e+08	3.59064e+08	5.30278e+08	6.10782e+08	6.11881e+08	7.74121e+08	1.26202e+09	2.12671e+09	2.41039e+09									2.61046e+08
113									4.39305e+06	2.97691e+07	5.28044e+06	5.92445e+06	4.49146e+06	5.46172e+07	438354915	1.42218e+08	1.39964e+08	4.54521e+08	3.59717e+08	8.07487e+07								8.32941e+08	1.19702e+09	1.33341e+09	1.68022e+09	1.96238e+09	2.2843e+09	2.88828e+09	3.36638e+09	4.25562e+09	4.82949e+09	5.16408e+09	5.29959e+09	5.29959e+09								5.73849e+08	6.34465e+08
114									1.31396e+07	9.94449e+06	6.07952e+07	1.0265e+08	7.69873e+07	1.9068e+08	2.02075e+08	4.01171e+08	1.04905e+08	1.3318e+08	9.91026e+08	7.56954e+08									1.28477e+08	1.97309e+08	2.77579e+08	3.14908e+08	4.83045e+08	6.58864e+08	7.56384e+08	8.55861e+08	9.92438e+08	1.21088e+09	1.63502e+09	1.86043e+09									2.17576e+08
115								3.19061e+07	4.06175e+07	7.09663e+07	2.29621e+07	4.59392e+07	1.01053e+08	9.26057e+07	1.96892e+08	1.02988e+09	1.68971e+09	1.75156e+09	2.3386e+09	1.67962e+08							6.49817e+08	9.13364e+08	1.24956e+09	1.31845e+09	1.72467e+09	1.99721e+09	2.64427e+09	2.78737e+09	3.27616e+09	3.64169e+09	4.51651e+09	5.68766e+09	7.70514e+09	7.70514e+09							5.28605e+08	7.29455e+08	1.05327e+09
116							3031300	17700900	44980700	6.54441e+07	5.96494e+07	5.21527e+07	1.59648e+08	1.67501e+08	9.2695e+07	8.01561e+07	7.51194e+07	1.34243e+08	1.91118e+08	3.21811e+08							296658100	356630700	457148800	5.01825e+08	6.21534e+08	6.3094e+08	8.55135e+08	1.25191e+09	1.20003e+09	1.42267e+09	1.56605e+09	1.51745e+09	1.44659e+09	1.93392e+09							177523800	226455900	322602600
117										2.04019e+06	2.44894e+06	2338872	6.56415e+06	1.57821e+07	1.50931e+07	1.2273e+07	2.54635e+07	5.07591e+07	5.93755e+08	2.21355e+08										1.49988e+09	1.78824e+09	2.02636e+09	3.04715e+09	3.66793e+09	4.56345e+09	5.53435e+09	6.30214e+09	9.56876e+09	1.08493e+10	1.12275e+10									3.49078e+08
118									1.15093e+07	1.29112e+07	2.72225e+07	9.24517e+06	7.27471e+07	1.32346e+08	68925646	7.06501e+07	1.4959e+08	6.37913e+08	7.50078e+08	1.44891e+08									2.02174e+08	2.30565e+08	3.00821e+08	3.26821e+08	4.3109e+08	5.00679e+08	5.61516e+08	7.50644e+08	8.68031e+08	1.11057e+09	1.3461e+09	1.97857e+09									1.69337e+08
119										5.06304e+07	8.07599e+07	8.75944e+07	9.7278e+07	1.55727e+08	2.14495e+08	3.30491e+08	3.99211e+08	3.07784e+08	4.59564e+08	4.26667e+08										1.82213e+08	3.20751e+08	4.22188e+08	6.64779e+08	8.50599e+08	7.57525e+08	8.67567e+08	1.04596e+09	1492736101	1.57159e+09	2.13488e+09
120										1.06127e+07	1.55443e+07	7.75585e+06	2.25074e+07	5.06592e+07	6.33496e+07	6.88585e+07	4.29139e+07	3.91134e+07	1.12626e+07	1.4077e+07										4.38632e+09	7.28782e+09	8.74367e+09	1.08636e+10	1.28472e+10	1.95655e+10	4.02097e+10	4.8284e+10	4.95554e+10	4.8293e+10	5.66104e+10
121										3.08901e+08	1.77862e+08	8.84791e+08	4.28911e+08	6.0281e+08	6.62253e+08	7.67494e+08	8.04748e+08	6.25221e+08	7.46659e+08	7.42605e+08										5.49341e+09	6.82555e+09	8.02277e+09	1.0126e+10	1.29325e+10	1.42648e+10	1.58709e+10	1.68544e+10	1.72448e+10	1.71746e+10	1.83742e+10
122										1.35283e+07	1.92034e+07	1.41367e+07	1.87952e+08	205230613	1.04359e+08	4.80302e+08	2.78627e+08	6.51974e+08	1.01473e+09	5.66327e+08										2.23719e+08	2.63665e+08	3.16456e+08	3.75563e+08	4.15088e+08	5.3165e+08	5.06381e+08	5.41521e+08	6.32533e+08	5.19931e+08	7.03872e+08
123										1.77625e+07	8.32374e+07	2.15921e+08	1.44377e+09	2.24179e+09	1.94417e+09	2.75503e+09	3.00712e+09	3.63265e+09	4.29965e+09	3.67111e+09										2.03371e+09	1.85185e+09	2.8421e+09	3.01863e+09	4.47346e+09	6.45691e+09	6.77612e+09	7.10763e+09	6.09588e+09	7.47735e+09	1.02287e+10
124										1.19992e+07	5.24912e+07	3.05092e+07	1.8268e+08	1.17594e+08	2.67066e+08	3.40207e+08	1.95141e+08	3.5979e+08	5.71495e+08	672724504										1.81647e+08	2.42037e+08	2.86293e+08	3.1171e+08	4.1372e+08	5.14031e+08	7.79249e+08	1.22022e+09	2.36246e+09	3.0491e+09	3.19983e+09
125										4.19322e+07	8.41656e+07	1.6647e+08	2.40879e+08	1.80164e+08	1.36087e+09	1.22782e+09	3.68667e+09	7.05168e+09	5.35175e+09	4.53271e+09										1.64113e+08	2.7561e+08	4.29929e+08	5.75448e+08	5.46365e+08	7.1103e+08	1.30789e+09	1.90582e+09	2.68123e+09	2.98373e+09	3.04188e+09
126										6.31756e+07	3.8802e+07	2.8063e+07	9.0809e+07	1.99127e+08	2.16415e+08	1.41561e+08	1.79406e+08	2.93078e+08	1.63292e+09	7.31449e+08										3.09959e+08	4.33159e+08	4.43103e+08	4.01145e+08	6.19743e+08	7.02614e+08	1.17296e+09	7.24344e+08	1.11935e+09	1.33959e+09	1.5253e+09
127								1.54447e+07	4.34301e+07	4.38563e+07	2.12226e+07	3.46115e+07	1.3027e+07	3.51014e+07	3.80359e+07	1.19097e+08	1.51919e+08	1.34602e+09	2.05483e+09	3.14088e+09								2.4626e+08	3.03451e+08	2.85686e+08	3.07838e+08	3.91789e+08	4.08724e+08	3.89437e+08	3.12557e+08	3.18692e+08	5.25968e+08	9.098e+08	1.15634e+09	9.58151e+08								2.03503e+08	2.68501e+08
128										3.53248e+07	4.14235e+07	7.56349e+07	3.43699e+08	4.24936e+08	4.14292e+08	8.2082e+08	6.68373e+08	1.46042e+08	4.95303e+07	1.46624e+09										111706200	133624248	1.53195e+08	1.95613e+08	2.08357e+08	3.72157e+08	5.32702e+08	5.40028e+08	5.79263e+08	7.81635e+08	3.91886e+08
129										2.56702e+07	6.49759e+07	1.47329e+07	3.40482e+07	1.48327e+08	1.01113e+08	9.04061e+07	1.06012e+08	7.14067e+07	1.98208e+07	6.62286e+07										2.65242e+08	3.76186e+08	3.46097e+08	3.5745e+08	4.46209e+08	3.92349e+08	4.4263e+08	6.46651e+08	5.76606e+08	5.00809e+08	4.67468e+08
130										8.24628e+06	2.22479e+07	6.3826e+07	6.54252e+07	9.17806e+07	6.56683e+07	2.36491e+07	5.36037e+07	6.67327e+07	3.88594e+07	2.12824e+07										6.59213e+08	9.5937e+08	1.12801e+09	1.33555e+09	1.79618e+09	2.546e+09	3.53654e+09	5.55813e+09	8.17694e+09	1.09467e+10	1.42073e+10
131								1.63116e+07	2.46779e+07	6.05261e+07	3.87932e+07	1.18025e+07	7.64449e+06	2.09483e+07	8.3608e+07	5.68083e+08	5.17172e+08	1.14705e+09	3.42093e+08	8.30878e+08								1.34511e+08	2.13638e+08	3.01795e+08	2.81385e+08	2.71789e+08	3.49923e+08	3.29617e+08	3.86438e+08	4.5722e+08	5.28208e+08	5.60648e+08	3.70558e+08	5.04928e+08								1.43974e+08	2.03254e+08
132										1.35269e+08	9.28121e+07	3.39236e+07	3.31805e+07	4.8908e+08	1.16127e+09	3.44047e+09	5.91406e+09	4.79977e+09	4.49728e+09	3.04068e+09										8.96299e+08	9.1361e+08	9.49277e+08	9.65756e+08	9.99598e+08	1.21114e+09	1.68376e+09	2.95383e+09	3.80658e+09	4.11873e+09	3.35207e+09
133										6.47595e+06	1.28093e+07	1.5333e+07	2.10915e+07	1.64786e+07	2.36011e+07	4.26633e+07	3.78586e+07	4.46293e+07	5.72923e+07	3.66696e+07										3.1201e+08	2.94288e+08	2.96357e+08	2.86898e+08	2.88632e+08	3.77663e+08	7.6252e+08	7.29586e+08	7.09733e+08	8.31259e+08	8.3245e+08
134										1404471	1.13854e+06	767432	3.15982e+06	1.01506e+08	5.00146e+07	8379012	4.2548e+08	2.42785e+08	4.77491e+08	9.26571e+08										9.56125e+07	1.97237e+08	1.46848e+08	1.78616e+08	2.57898e+08	4.54766e+08	5.86392e+08	7.70243e+08	6.26495e+08	3.50674e+08	7.54052e+08
135										6.5533e+07	1.06088e+08	1.6846e+08	1.6846e+08	6.0354e+08	1.14518e+09	1.07508e+09	1.06784e+09	1.7828e+09	1.18796e+09	6.72458e+08										2.08398e+08	3.64157e+08	5.41082e+08	6.82965e+08	1.30009e+09	1.58295e+09	1.86694e+09	1.75875e+09	3.61364e+09	6.07386e+09	5.67503e+09
136										2.17418e+07	1.35912e+08	4.80284e+07	1.25871e+08	1.82624e+08	7.52808e+08	1.15695e+09	1.08968e+09	8.66378e+08	1.28893e+09	1.34101e+09										4.31299e+08	8.35281e+08	6.89537e+08	7.92437e+08	1.04794e+09	1.66716e+09	2.08585e+09	2.42907e+09	3.33307e+09	5.84036e+09	3.95155e+09
137										4.28851e+07	6.94502e+06	8.81907e+06	7.68697e+06	1.68914e+07	3.39891e+07	6.55391e+07	2.54588e+07	4.88523e+07	1.46839e+07	5.24593e+07										3.2143e+08	3.79206e+08	4.28912e+08	4.68276e+08	4.76667e+08	4.44386e+08	4.4464e+08	4.72585e+08	5.84618e+08	8.05044e+08	7.24435e+08
138										449970	2.06197e+06	3.33344e+07	3.83607e+07	1.79376e+08	2.06301e+08	1.40408e+08	2.25894e+08	1.527e+08	1.12535e+08	3.09979e+08										1.13181e+08	2.55613e+08	3.77578e+08	6.29962e+08	1.09588e+09	1.60391e+09	1.72771e+09	1.29858e+09	1.97142e+09	6.29989e+09	1.82923e+10
139									2.6317e+07	9.85177e+07	2.22927e+08	2.10485e+08	2.46307e+08	1.82738e+09	1.66105e+09	1.06063e+08	1.79291e+08	1.32417e+08	2.40246e+09	1.15475e+09									4.0112e+08	7.22573e+08	1.26988e+09	1.31824e+09	2.68665e+09	3.33258e+09	1.63797e+09	5.84478e+08	2.69928e+09	6.28384e+09	1.20267e+10	1.44471e+10									1.73572e+08
140										25417005	2.65789e+07	2.71178e+07	9.98279e+06	1.17899e+08	2.13304e+08	2.53805e+08	3.10619e+08	4.95632e+08	9.04233e+08	1.47881e+09										1.4615e+08	2.39077e+08	2.49454e+08	2.60513e+08	3.11127e+08	4.10078e+08	5.49472e+08	7.6068e+08	1.3443e+09	3.46488e+09	3.42944e+09
141										1.3738e+07	3.1132e+06	3.53937e+07	1.17975e+07	2.58679e+07	1.70737e+08	1.47376e+08	3.84739e+07	2.96128e+09	1.37876e+09	5.14237e+09										2.32472e+08	3.03634e+08	3.26533e+08	3.54431e+08	3.92157e+08	3.39284e+08	3.4839e+08	3.34904e+08	2.3393e+09	2.72048e+09	3.13402e+09
142										2.51e+07	6.33171e+07	1.00337e+07	4.45309e+07	7.40235e+07	3.86354e+07	1.88339e+07	3.69462e+08	1.0516e+09	8.77522e+08	5.50139e+09										6.92655e+08	5.73165e+08	5.98401e+08	8.56949e+08	1.01439e+09	1.02291e+09	1.21034e+09	1.1756e+09	1.52634e+09	1.98093e+09	1.62449e+09
143										9.01724e+06	1.4734e+07	5.41276e+07	1.51164e+07	1.2361e+07	1.03454e+07	2.18826e+07	3.03412e+07	1.47924e+08	3.44527e+07	4.1104e+07										2.77957e+08	3.14876e+08	3.7621e+08	4.82523e+08	3.53071e+08	7.33674e+08	9.31012e+08	9.47897e+08	1.78292e+09	1.94859e+09	2876203022
144							12585100	9349600	31163100	40072915	3.19569e+07	2.52321e+07	4.02193e+07	4.43361e+07	8.91392e+07	1.15794e+08	2.97125e+08	9.00347e+07	6.45568e+07	1.40882e+08							378659200	425389800	511868000	5.91314e+08	7.21413e+08	7.98386e+08	9.52062e+08	1.20596e+09	1.40678e+09	1.68484e+09	1.94684e+09	2.29378e+09	2.69611e+09	5.97797e+09							276135500	319447800	393794300
145										6.63615e+07	1.82692e+07	2.77818e+07	1.48978e+08	1.2663e+08	4.90896e+07	1.96406e+07	2.66536e+08	3.37588e+09	2.39012e+09	3.93542e+09										1.38831e+08	1.89616e+08	2.36425e+08	3.16758e+08	3.38147e+08	3.09024e+08	2.57116e+08	5.98225e+08	4.65679e+09	5.24789e+09	6.18883e+09
146										2.57205e+07	6.30991e+07	1.70534e+07	7.5276e+07	7.31157e+07	1.59707e+08	8.75537e+07	2.14898e+07	7.64111e+06	2.69365e+08	1.62884e+09										1.61108e+08	1.44339e+08	1.83621e+08	2.53275e+08	3.22148e+08	3.51337e+08	3.98281e+08	5.16077e+08	4.583e+08	2.32356e+09	2.90669e+09
147										1.09858e+08	1.95321e+08	2.87759e+07	5.32059e+07	8.97351e+06	1.81523e+07	1.90259e+07	1.73705e+07	1.17504e+07	9.40023e+06	9.78457e+06										1.63306e+09	1.7252e+09	1.83809e+09	2.02338e+09	2.15754e+09	2.06649e+09	2.06792e+09	2.03203e+09	1.96447e+09	2.06438e+09	2.06378e+09
148										1.20242e+08	5.72387e+08	3.23188e+08	5.07637e+08	9.30023e+08	4.17731e+08	1.6669e+09	3.23449e+09	4.39457e+09	8.06525e+09	1.70882e+10										1.82224e+09	3.3227e+09	4.25034e+09	6.28707e+09	7.76058e+09	7.06347e+09	7.29372e+09	8.14713e+09	9.45445e+09	1.06672e+10	1.20263e+10
149										8.87762e+07	2.1959e+08	3.38816e+08	7.14124e+08	5.50981e+08	5.25105e+08	4.21737e+08	6.80396e+08	2.65166e+08	1.16626e+09	1.24446e+09										5.91175e+08	8.80157e+08	9.22221e+08	1.05197e+09	1.47313e+09	1.79167e+09	2.0722e+09	2.32981e+09	1.96736e+09	1.19515e+09	1.04037e+10
150										1.29808e+07	3.17908e+07	2.81253e+07	6.12814e+07	1.36299e+09	2.28446e+09	1.46598e+09	2.27417e+09	1.44685e+09	1.23462e+09	2.07262e+09										2.69427e+08	3.22969e+08	5.61627e+08	6.49427e+08	5.64549e+08	4.5973e+08	3.95953e+08	5.2133e+08	5.00281e+08	5.74381e+08	4.99797e+08
151											6.02288e+07	7.65131e+07	7.50846e+07	1.12768e+08	2.27224e+08	2.17903e+08	5.93719e+08	3.62415e+08	4.38439e+08	1.98729e+08											2.82115e+08	4.08093e+08	6.57055e+08	7.8477e+08	8.96547e+08	9.08038e+08	9.72924e+08	1.11305e+09	2.07183e+09	4.07045e+09
152										1.28887e+07	1.83526e+07	1.32098e+07	2.36097e+07	1.72544e+07	4.22127e+07	2.90832e+07	4.20479e+07	3.94131e+07	2.92706e+07	3.0345e+07										1.56479e+08	1.78283e+08	2.22183e+08	2.51817e+08	2.59708e+08	2.08605e+08	3.29167e+08	2.45219e+08	1.82356e+08	1.45142e+08	2.55039e+08									1.59077e+08
153											6.89464e+07	1.3177e+08	1.57956e+08	2.49564e+08	2.13842e+08	3.43477e+08	6.13571e+08	4.85217e+08	5.85016e+08	8.83094e+08											4.20832e+08	5.68512e+08	9.07987e+08	9.98726e+08	9.289e+08	1.22743e+09	1.71223e+09	3.02583e+09	3.4559e+09	3.49082e+09
154											1.2827e+08	2.1057e+08	2.85018e+08	1.77896e+08	2.96889e+08	4.09828e+08	4.50192e+08	4.78434e+08	3.73027e+08	1.80348e+08											9.2597e+08	1.61213e+09	1.62683e+09	1.92767e+09	1.62748e+09	2.46059e+09	2.88587e+09	3.14476e+09	3.74678e+09	3.99582e+09
155											4.29546e+07	3.34685e+08	1.23897e+08	2.90241e+07	7.01076e+07	1.09923e+08	4.87266e+08	6.67672e+08	4.01985e+08	1.46698e+08											7.07352e+08	8.02148e+08	1.04925e+09	1.2107e+09	9.92947e+08	8.81694e+08	7.36616e+08	7.67534e+08	8.64812e+08	1.95483e+09
156											2.26249e+07	6.79627e+07	1.61926e+08	2.29583e+07	7.10342e+07	7.40422e+08	1.36506e+09	8.07099e+08	1.20654e+09	7.89292e+08											3.67609e+08	4.51173e+08	5.66794e+08	6.54946e+08	6.45481e+08	7.1064e+08	7.51913e+08	8.12321e+08	7.1298e+08	6.62635e+08
157											6.10491e+07	6.6793e+07	1.01999e+08	2.79292e+08	4.40373e+08	3.28759e+08	4.07147e+08	2.31458e+08	1.43371e+08	1.46683e+08											1.39944e+09	2.20891e+09	3.03371e+09	3.57234e+09	4118704255	5.0377e+09	5.22752e+09	5.21025e+09	6.53986e+09	6.63173e+09
158											5.99949e+06	4.47836e+06	8.17219e+07	1.69879e+09	2.65349e+08	1.18253e+09	1.09611e+09	8.89951e+08	9.56063e+08	2.93969e+09											2.22618e+08	3.08999e+08	5.59146e+08	8.36233e+08	1.11749e+09	1.37883e+09	1.23544e+09	1.14425e+09	1.36774e+09	2.35327e+09
159											7.63015e+07	4.48686e+07	7.06868e+07	7.25936e+07	6.72136e+07	8.60771e+07	8.42346e+07	7.13224e+08	4.6527e+08	1.15432e+09											2.25847e+08	2.66205e+08	3.20862e+08	3.4519e+08	3.08317e+08	5.05291e+08	3.7584e+08	4.89542e+08	5.62979e+08	8.45086e+08
160										3.43987e+07	1.43711e+07	2.88912e+07	1.40807e+07	6.69313e+08	1.15109e+09	1.18296e+09	1.24142e+09	5.8138e+08	1.83841e+08	1.16286e+09										2.12308e+08	3.58133e+08	3.07669e+08	4.12529e+08	3.65389e+08	2.44682e+08	1.84681e+08	1.61043e+08	1.46512e+08	1.20063e+08	1.94929e+08
161											1.1811e+07	1.16579e+07	55230075	1.00733e+08	1.5957e+08	1.04672e+08	7.74239e+07	7.65561e+08	8.84023e+09	3.18393e+09											2.37545e+08	2.66127e+08	3.64965e+08	4.22049e+08	4.07084e+08	4.75418e+08	9.25784e+08	1.12937e+09	6.15883e+09	7.92982e+09
162											91176489	1.43185e+08	7.75727e+07	1.82159e+07	4.10686e+07	3.63672e+07	2.37922e+07	1.55324e+06	2.11861e+07	1.01589e+07											1.7203e+08	1.7841e+08	2.07835e+08	2.44981e+08	2.65661e+08	2.4801e+08	2.65397e+08	2.2834e+08	1.35346e+08	169043488
163											2.78262e+07	5.60263e+07	1.93788e+08	2.04142e+08	1.20234e+08	1.25062e+08	8.43355e+08	2.41787e+08	8.48274e+08	2.29096e+09											4.57457e+08	4.24106e+08	5.52283e+08	7.69304e+08	8.21668e+08	1.14051e+09	9.05787e+08	8.49664e+08	8.42744e+08	1.60899e+09
164											1.66236e+07	3.35416e+06	1.03821e+07	1.3435e+07	9.69266e+07	4.1347e+07	3.63524e+07	1.84301e+08	1.17353e+09	1.9616e+09											2.1235e+08	3.26864e+08	4.03036e+08	4.86914e+08	4.85425e+08	4.46355e+08	8.41821e+08	3.96081e+09	8.53691e+09	1.40179e+10
165											1.63726e+06	3.89955e+07	1.84299e+07	1.54997e+07	1.59566e+08	1.79929e+08	3.38758e+08	9.05927e+08	1.04486e+09	1.85673e+08											4.43991e+08	4.25511e+08	5.70665e+08	7.09176e+08	8.58869e+08	1.17391e+09	1.49773e+09	1.54619e+09	1.5955e+09	1.8888e+09
166											2.46446e+07	3.67965e+07	7.86674e+07	8.34959e+07	1.95107e+08	3.31153e+08	1.30156e+09	1.33186e+09	1644470631	1.06001e+09											2.42164e+08	4.27747e+08	5.96924e+08	8.41728e+08	1.19679e+09	1.43773e+09	1.35514e+09	1.36374e+09	1.4372e+09	1.31836e+09
167											1.1015e+07	1.08408e+07	1.37632e+08	6.62481e+07	7.89957e+07	9.8929e+07	1.38834e+08	5.44481e+07	9.65153e+07	8.58644e+07											2.81523e+08	2.95514e+08	4.1511e+08	6.70602e+08	8.08091e+08	1.32688e+09	1.5586e+09	1.71351e+09	1.91926e+09	2.23574e+09
168											1.94838e+07	8.93534e+06	6.83597e+07	6.22793e+07	1.02589e+08	1.52626e+08	1.10749e+08	2.17265e+08	1.86987e+08	1.83267e+08											1.49724e+08	1.36829e+08	2.33288e+08	3.72485e+08	3.86342e+08	4.32934e+08	5.19843e+08	8.32982e+08	1.55721e+09	3.02352e+09
169											1.40583e+07	1.88219e+07	6.83837e+07	3.79354e+07	1.70707e+08	4.39496e+08	2.50987e+08	3.38608e+08	2.30899e+08	1.22414e+08											1.44639e+08	2.46901e+08	3.34253e+08	4.56714e+08	6.29299e+08	7.91256e+08	6.94831e+08	7.17407e+08	7.47012e+08	9.13632e+08
170											8.62524e+06	9.92028e+06	2.98128e+07	7.25183e+07	1.39696e+08	3.97948e+08	8.00071e+08	2.36106e+09	5.20731e+09	6.51292e+09											2.32261e+08	3.01306e+08	3.90794e+08	4.58893e+08	5.21677e+08	1.02282e+09	1.09837e+09	1.32755e+09	1.38012e+09	1.22602e+09
171											45497400	1.92684e+07	1.52761e+08	1.99366e+08	1.65485e+08	9.18949e+08	2.22253e+09	5.82362e+09	3.21649e+09	7.64549e+09											2097192900	2.19489e+09	2.82888e+09	3.19411e+09	3.45662e+09	4.2572e+09	4.46101e+09	4.70243e+09	5.04142e+09	6.96435e+09
172												2.31543e+07	6.89657e+07	1.39591e+08	1.56502e+08	3.15873e+08	7.05916e+07	6.48483e+07	4.47281e+08	1.30249e+09												8.4601e+08	9.82156e+08	1.17279e+09	1.32285e+09	1.42171e+09	1.46932e+09	1.46996e+09	1.56619e+09	1.7902e+09
173											2.30012e+07	3.08733e+07	9.32594e+07	9.01526e+07	7.31508e+07	6.27021e+08	7.16445e+08	1.47157e+08	1.61839e+08	4.47448e+08											4.12115e+08	4.49704e+08	7.70175e+08	1.0129e+09	1.17078e+09	1.34963e+09	1.78082e+09	1.86374e+09	2.06853e+09	2.39413e+09
174												1.41471e+08	2.41613e+08	1.45442e+08	1.20937e+08	1.67975e+08	8.10073e+07	7.88881e+08	3.66647e+08	9.36973e+07												2.46829e+09	2.7464e+09	3.42336e+09	3.87552e+09	4.40194e+09	4.72462e+09	5.43993e+09	6.27758e+09	6.8998e+09
175											9.74169e+06	1.36455e+07	1.62749e+07	3.91214e+07	3.9927e+07	1.27514e+08	7.04947e+07	9.03986e+07	6.20898e+07	2.99903e+07											9.26093e+07	1.23802e+08	1.89105e+08	2.15106e+08	2.03024e+08	2.29087e+08	4.53474e+08	4.05296e+08	6.28326e+08	9.05209e+08
176												4.9939e+06	377664	1.31075e+06	1.0965e+07	7.85395e+06	1.07574e+07	2.99672e+07	7.96263e+07	5.46706e+07												7.7201e+08	1.02967e+09	1.58468e+09	2.13765e+09	2.98814e+09	4.19542e+09	8.3261e+09	1.0076e+10	1.2026e+10
177												2.51052e+07	6.01577e+07	1.74164e+08	1.47975e+07	1.06494e+07	6.86463e+08	5.40495e+08	3.07064e+08	3.27127e+08												2.51869e+08	3.09337e+08	4.8773e+08	6.24772e+08	6.16606e+08	1.77444e+09	1.76848e+09	3.08804e+09	6.92187e+09
178												5.54853e+06	3.69782e+06	2013822	7.51539e+06	5.23279e+06	8.31273e+06	8.39436e+06	1.80705e+07	2.13349e+07												7.93657e+08	1.04834e+09	1.34925e+09	1.43606e+09	1.63597e+09	2.14751e+09	2.49212e+09	3.81759e+09	4.17787e+09
179												1.75218e+07	1.49286e+07	2.23694e+07	8.63642e+07	3.45794e+07	2.22682e+09	3.40071e+09	1.72924e+09	2.92412e+09												8.91079e+08	1.0879e+09	1.33461e+09	1.37627e+09	1.59202e+09	1.88002e+09	2.25733e+09	2.99891e+09	3.61249e+09
180												1.07801e+08	2.82737e+08	8.15963e+07	3.59216e+07	1.28884e+08	8.77002e+07	7.98563e+08	1.30203e+09	3.13825e+09												9.73041e+08	2.23269e+09	2.55426e+09	2.93072e+09	3.27578e+09	6.01636e+09	7.63713e+09	1.0773e+10	1.51068e+10
181												2.68618e+07	1.39563e+08	9.75822e+07	1.03753e+08	1.4539e+08	1.58634e+08	1.94042e+08	1.46107e+08	1.42046e+08												1.44693e+09	1.83927e+09	2.20477e+09	2.82416e+09	3.52385e+09	4.40373e+09	5.29441e+09	6.20875e+09	7.6882e+09
182														7.09361e+07	6.83752e+07	2.83085e+07	7.05015e+07	1.15782e+08	1.741e+08	9.58775e+08														7.56344e+08	7.59697e+08	6.60222e+08	5.75639e+08	5.28293e+08	6.18489e+08	8.11611e+08
183														2.41109e+07	2.30027e+07	1.99222e+07	2.28518e+07	1.39156e+08	5.16303e+08	5.98094e+08														4.83911e+08	4.98116e+08	4.76584e+08	4.79921e+08	4.41027e+08	4.73504e+08	5.98187e+08
184														5.67072e+08	5.53388e+08	5.37062e+08	6.72284e+08	1.09819e+09	1.49641e+09	1.74697e+09														2.04348e+09	2.80605e+09	3.7653e+09	5.08204e+09	7.65225e+09	1.08201e+10	1.27861e+10
185														7.93874e+07	8.26512e+07	2.37083e+07	1.03008e+08	5.65225e+07	5.0307e+08	6.92198e+08														3.63426e+08	3.63408e+08	4.74453e+08	5.43111e+08	4.64402e+08	5.02748e+08	7.8118e+08
186														192794	1.95041e+06	918709	3.59974e+06	3.01302e+08	5.83383e+08	7.2775e+08														2.35357e+08	2.67158e+08	2.99426e+08	3.06724e+08	2.91147e+08	2.92912e+08	3.0981e+08
187														4.68994e+07	5.68783e+07	2.88684e+08	3.88034e+07	4.24663e+07	2.48104e+07	4.85863e+08														8.02705e+08	9.02197e+08	9.67678e+08	9.82589e+08	7.78543e+08	7.21957e+08	7.73937e+08
188															110924582	2.28076e+08	8.82461e+07	3.39785e+08	1.9675e+08	4.89119e+07															1.01085e+08	1.45313e+08	2.17777e+08	2.69551e+08	3.89942e+08	5.01501e+08
189															7864650	9.40288e+06	8.56666e+06	1.48768e+08	2.48378e+07	8.00836e+06															5.49142e+08	6.99263e+08	7.84561e+08	8.31752e+08	9.10756e+08	1.02228e+09
190																1.40795e+08	2.61166e+07	1.3333e+07	9.84672e+06	1.97733e+08																2.34198e+08	3.03106e+08	3.88502e+08	4.79658e+08	6.42468e+08
191			79752000	62788000	100496000	119391000	145884000	287034000	565498000	324730000	433109000	587910000	464544000	649087000	623676000	1234742000	1340245000	477201000	922420000	607006000			2751390000	2329235000	2869964000	3300916000	4802021000	5646620000	6979546000	4417195000	4388443000	4090498000	4464727000	4352882000	4668431000	4359918000	4475142000	4395389000	4065999000	4908837000			8524603000	10646328000	10449291000	11217949000	11720136000	13989656000	13892454000
192										1307989	3.50826e+07	8.49837e+06	9.85065e+07	1.32307e+08	1.06329e+07	5.02991e+06	7.96372e+06	2.81205e+07	4.73433e+07	2.95509e+07										1.18828e+08	2.10962e+08	2.91777e+08	4.31743e+08	7.50156e+08	1.09725e+09	1.43507e+09	1.70318e+09	3.79241e+09	2.85839e+09	3.02026e+09
193									1.16623e+07	1.52494e+07	2.23849e+07	2.14236e+07	5.97363e+07	1.1555e+08	9.99535e+07	1.38809e+08	2.19186e+08	6.91355e+08	2.01528e+09	2.62439e+09									2.90979e+07	6.48847e+07	9.73314e+07	1.26963e+08	1.73949e+08	2.61311e+08	2.64492e+08	3.02472e+08	3.99307e+08	7.46719e+08	1.10772e+09	1.44418e+09									4.48691e+07
194										2.44771e+07	1.60497e+07	1.66573e+07	7.05034e+07	119363393	6.45116e+07	8.19307e+07	7.77343e+07	1.41967e+08	1.41288e+08	2.15868e+08										2.16288e+08	2.64695e+08	3.33064e+08	4.44324e+08	5.32498e+08	5.17441e+08	6.14051e+08	8.42499e+08	1.01556e+09	1.86982e+09	2.1428e+09
195									3.0963e+06	4.90196e+06	1.07396e+07	4.05412e+06	2.27492e+07	3.96976e+07	2.01771e+07	6.01732e+07	1.43904e+08	3.15996e+08	4.13801e+08	1.58903e+08									111303417	1.88253e+08	3.49112e+08	5.24616e+08	7.13037e+08	1.02981e+09	1.48745e+09	1.85466e+09	2.31905e+09	1.935e+09	1.6553e+09	1.94222e+09									9.84191e+07
196										963638	9.17354e+06	8.44196e+06	4.37319e+07	1.56791e+08	1.41227e+08	9.86367e+07	7.22196e+07	1.04782e+08	2.65921e+08	1.30737e+08										2.25734e+08	3.94293e+08	5.77726e+08	1.03818e+09	8.51681e+08	1.34673e+09	1.99417e+09	2.37515e+09	3.84984e+09	3.483e+09	3.92568e+09
197									7.04365e+06	8.27684e+06	1.85755e+07	1.02732e+07	5.14253e+07	9.96676e+07	6.27239e+07	1.14417e+08	4.14126e+07	1.22122e+08	4.69267e+08	4.68255e+08									1.40204e+08	1.96862e+08	2.50888e+08	2.76706e+08	3.34247e+08	4.4471e+08	5.53008e+08	5.61009e+08	5.02451e+08	4.6982e+08	1.4646e+09	1.57982e+09									1.1025e+08
198									8.22596e+06	1.34313e+07	25695868	6459499	3.196e+07	1.42336e+08	3.59893e+07	5.88747e+07	5.74139e+07	1.06497e+08	2.89054e+08	5.9402e+07									2.31011e+07	8.64086e+07	1.17361e+08	1.90817e+08	2.14446e+08	2.15275e+08	1.72026e+08	1.83881e+08	2.65597e+08	1.44194e+09	1.73366e+09	1.4097e+09									2.88572e+07
199									2.53282e+06	1.48033e+07	2.78394e+07	1.74007e+06	3.37302e+07	1.40804e+07	2.21599e+08	3.38492e+07	1.8068e+08	7.05609e+07	8.95671e+08	1.23821e+07								4.76832e+07	7.71849e+07	1.27568e+08	1.52753e+08	2.02538e+08	2.93109e+08	2.64029e+08	3.12899e+08	3.61113e+08	4.67151e+08	8.33151e+08	1.24976e+09	1.24976e+09								6.37553e+07	1.21263e+08
200										1.35415e+06	8.79659e+06	2.39045e+07	1.04325e+08	3.24377e+07	8.20329e+06	1.32595e+07	1.57047e+07	1.64364e+08	1.54215e+08	3.81472e+08										7.11496e+07	2.55368e+08	3.0569e+08	2.41653e+08	3.85249e+08	4.35025e+08	5.78942e+08	6.32729e+08	7.62776e+08	9.78593e+08	2.74121e+09
201										7553267	2.49178e+07	3.6096e+07	1.94523e+08	1.84377e+08	1.16819e+08	1.30227e+08	1.14409e+08	9.52968e+07	3.68622e+08	1.07538e+09										9.54594e+07	1.69628e+08	2.32004e+08	3.22733e+08	4.40344e+08	1.11347e+09	2.2145e+09	2.50629e+09	1.65995e+09	2.38052e+09	2.73774e+09
202									7.08261e+06	222690	1134920	7.40436e+06	3.98732e+06	1.35495e+07	1.82842e+07	64678497	8.19695e+07	6.91262e+08	5.55278e+08	4.12376e+08									9.10136e+07	1.0892e+08	1.44567e+08	2.0148e+08	1.81941e+08	2.1375e+08	3.13729e+08	4.28293e+08	6.19586e+08	6.64944e+08	1.00201e+09	1.49849e+09									9.12495e+07
203									1.19671e+06	1.79913e+07	1.54798e+07	34522527	1.53963e+08	1.66782e+08	2.2978e+08	1.60891e+08	1.53492e+08	1.46994e+08	5.09075e+08	5.88417e+08									1.24347e+08	1.53117e+08	2.19239e+08	2.46311e+08	2.47255e+08	4.17445e+08	6.65088e+08	1.02307e+09	1.18664e+09	1.67662e+09	2.44822e+09	2.96306e+09									8.94145e+07
204									6.8972e+06	4.87025e+06	1.74075e+07	3.85988e+07	1.05543e+08	8.305e+07	1.08648e+08	5.689e+07	3.2917e+07	1.9365e+08	3.80961e+08	7.49205e+08									5.38284e+07	6.66764e+07	1.36654e+08	3.27448e+08	4.64114e+08	3.76131e+08	3.6885e+08	3.51168e+08	4.47054e+08	6.96042e+08	7.35686e+08	8.84874e+08									6.51018e+07
205										5.66875e+07	1.19462e+07	8.74444e+06	1.90334e+07	2.48838e+07	5.12319e+07	3.71687e+07	1.37313e+08	1.4766e+08	8.76814e+07	3.89749e+07										9.38825e+07	1.10647e+08	1.22286e+08	1.66573e+08	2.62346e+08	2.58416e+08	2.84524e+08	2.76259e+08	2.47391e+08	3.09408e+08	3.21916e+08
206									176119	451835	2.21052e+08	6.01448e+07	6.86075e+07	1.69882e+08	1.41815e+08	2.79171e+08	5.05843e+08	1.13669e+08	4.35874e+08	2.94748e+08									8.57842e+06	1.65361e+07	5.36706e+07	7.86758e+07	7.95975e+07	1.32011e+08	1.84988e+08	3.24476e+08	4.89528e+08	3.43091e+08	3.21348e+08	3.13223e+08									1.77525e+07
207									2.06503e+06	1.93316e+07	2.04454e+07	1.18473e+07	7.59103e+07	5.27625e+07	6.23615e+07	8.21053e+07	8.70905e+07	2.0993e+08	1.99406e+08	3.9641e+08									3.7688e+07	7.6395e+07	1.27355e+08	1.58613e+08	1.75893e+08	1.78087e+08	1.60537e+08	1.51237e+08	1.76502e+08	3.88817e+08	5.59937e+08	7.38851e+08									6.07754e+07
208										763198	6.91352e+07	6.30515e+06	3.26038e+07	2.80113e+07	7.52386e+07	7.97676e+07	4.07503e+07	1.30209e+08	1.18254e+08	7.94922e+07										2.1144e+08	3.10613e+08	3.4801e+08	4.68978e+08	1.21286e+09	2.14004e+09	3.56448e+09	5.94943e+09	8.31463e+09	1.22828e+10	1.51887e+10									2.2293e+07
209									1578557	1.36224e+07	4.17058e+07	4.06602e+08	7.53009e+07	2.35207e+08	1.40938e+07	2.26668e+08	2.61146e+08	8.72406e+08	2.07477e+09	1.02133e+09									4.11751e+06	6.73486e+07	1.18244e+08	1.65126e+08	1.84961e+08	2.80308e+08	2.22702e+08	2.48475e+08	6.12007e+08	2.81271e+09	1.20305e+09	1.11234e+09									4.85994e+06
210										3.58073e+06	1.38758e+07	5.06111e+06	2.08831e+07	6.21989e+07	5.14293e+07	9.15815e+07	5.33198e+07	3.31984e+07	2.65756e+07	1.14237e+07										1.82989e+08	2.10822e+08	2.3299e+08	2.6768e+08	3.50985e+08	3.56286e+08	6.5367e+08	9.0106e+08	1.70699e+09	5.2753e+09	6.86159e+09									6.82997e+07
211										3.24536e+07	2.19205e+07	5.40041e+07	5.73015e+07	5.50766e+07	1.49623e+08	1.36343e+08	8.18265e+07	2.26468e+08	7.91123e+08	1.86437e+09										2.53297e+08	2.76108e+08	3.11485e+08	3.81314e+08	4.63695e+08	6.12977e+08	6.7621e+08	6.97933e+08	6.47047e+08	6.95124e+08	6.10367e+08
212										357785	1.02332e+07	8.99821e+06	2.62224e+07	6.11822e+07	5.78588e+06	4.49357e+06	7.16711e+06	8.24673e+06	9.26793e+06	8.91025e+06										2.31075e+08	3.30291e+08	4.11005e+08	5.40894e+08	9.95561e+08	1.22481e+09	1.74686e+09	1.55074e+09	3.23676e+09	3.43988e+09	3.49153e+09
213										1.54636e+06	1.24778e+07	4.5218e+06	5.11049e+08	6.05523e+08	5.79698e+08	559119745	3.01142e+08	2.48119e+08	5.32341e+07	4.96008e+07										7.37975e+07	7.93711e+07	1.01675e+08	1.03417e+08	1.26404e+08	1.9944e+08	2.55229e+08	2.2088e+08	3.31213e+08	3.41738e+08	4.55536e+08
214										6.62319e+07	4.30251e+07	2.35538e+07	8.62227e+07	5.45303e+07	3.07811e+07	1.85351e+07	8.30986e+07	7.67556e+07	6.48954e+08	1.53409e+09										1.59682e+08	1.75947e+08	2.12736e+08	2.3996e+08	2.90703e+08	3.60285e+08	3.31633e+08	2.64329e+08	2.03519e+08	1.72012e+08	1.36218e+08
215								6.78207e+06	2.7152e+06	2.31107e+06	4.37918e+06	1.10725e+07	3.30149e+07	9.00496e+07	1.82147e+08	2.2676e+08	2.24223e+08	4.39677e+09	5.54068e+09	5.71281e+09							5.02951e+07	6.44588e+07	1.16614e+08	1.50091e+08	2.18737e+08	4.65848e+08	7.02373e+08	5.71376e+08	4.2838e+08	4.33622e+08	4.25695e+08	5.60592e+08	7.06124e+08	6.94957e+08							5.67361e+07	7.52832e+07	8.78439e+07
216										9.68827e+06	2.30093e+07	2.52501e+07	3.03003e+07	3.15406e+07	4.91711e+07	1.21788e+08	2.87383e+08	6.74538e+08	5.94407e+08	2.84783e+08										1.74224e+08	2.22028e+08	2.32485e+08	3.10446e+08	3.50115e+08	3.34278e+08	4.24959e+08	4.91175e+08	8.52947e+08	1.08997e+09	1.11225e+09
217										1.37164e+07	1.77376e+07	1.74074e+07	2.16102e+07	1.04351e+08	4.83297e+08	1.27111e+08	3.71916e+07	1.92449e+08	9.04988e+08	723804048										9.83491e+08	9.70103e+08	1.02377e+09	1.02915e+09	9.77968e+08	1.09946e+09	9.3786e+08	6.67358e+08	4.7488e+08	4.0717e+08	4.14397e+08
218										725092	48948500	538201	4.71383e+06	1.42001e+07	2.15913e+07	7.71354e+07	3.06519e+07	3.64058e+08	7.11994e+07	6.21244e+08										5.98447e+07	6.48369e+07	7.51478e+07	9.21423e+07	9.63945e+07	1.00528e+08	1.10075e+08	1.92124e+08	6.19664e+08	9.37521e+08	1.14768e+09
219										6537157	3.14885e+07	1.79531e+07	1.87687e+07	2.49755e+07	2.27659e+07	2.1168e+08	2.60409e+08	1.17055e+08	4.37564e+08	8.10251e+08										1.81328e+08	2.60833e+08	3.20316e+08	3.571e+08	407928670	3.71313e+08	4.15376e+08	4.48608e+08	4.44933e+08	4.52394e+08	5.40118e+08
220										2.3284e+06	1.33859e+07	3.97396e+07	6.71771e+07	1.51542e+08	3.47188e+07	8.88975e+06	2.09829e+07	23144930	3.10996e+08	1.59454e+08										9.24877e+07	1.64077e+08	2.01455e+08	1.82301e+08	1.96103e+08	3.02197e+08	5.36831e+08	7.37332e+08	1.08059e+09	1.30767e+09	2.23702e+09
221										4970367	31885885	1.28177e+08	2.65381e+08	9.21852e+08	7.75307e+08	9.07685e+08	1.60258e+09	3.04131e+09	9.7986e+09	2.71145e+09										3.69163e+07	7.36071e+07	1.45731e+08	2.38258e+08	5.98556e+08	1.16731e+09	2.36124e+09	6.81894e+09	1.30167e+10	2.1951e+10	7.02522e+09
222										429503	3257884	1.43979e+07	1.26744e+07	11175064	1.92505e+07	2.92595e+07	1.43562e+07	2.58952e+07	4.96371e+07	1.35418e+07										4.3082e+06	3.32e+07	7.83671e+07	1.31419e+08	1.61128e+08	2.56315e+08	3.37207e+08	6.35083e+08	1.00598e+09	1.68012e+09	1.79749e+09
223										6.16281e+07	2.57649e+07	1.30184e+07	2.5358e+07	8.66572e+07	1.82734e+08	7.43652e+07	6.31851e+07	1.00587e+08	5.70066e+07	3.34373e+07										2.277e+08	2.48836e+08	2.73776e+08	3.16685e+08	4.83484e+08	5.67894e+08	8.34527e+08	9.16904e+08	1.02407e+09	1.08606e+09	1.24099e+09
224										2.41804e+07	2.27538e+07	3.39755e+07	7.48964e+07	2.19504e+08	8.30695e+07	1.57012e+08	5.67231e+07	2.93662e+08	6.68585e+07	3.80533e+08										2.28959e+08	3.38293e+08	4.38649e+08	7.68313e+08	1.19372e+09	1.96321e+09	2.04e+09	2.65301e+09	3.15419e+09	2.9732e+09	3.02146e+09
225										4014941	2.4902e+06	1.61299e+07	1.59083e+06	2.33982e+07	2.40405e+07	5.46795e+07	1.78217e+08	7.52136e+07	3.52687e+07	4.36401e+07										6.41441e+07	1.0699e+08	1.38533e+08	2.06939e+08	3.36118e+08	4.88623e+08	4.94969e+08	6.73071e+08	9.68785e+08	1.11375e+09	1.22318e+09
226										248120	916336	1.42792e+06	5.49605e+06	2.19342e+07	5.55692e+07	2.62224e+07	23010845	9.76812e+06	2.19781e+07	1.18162e+07										5.25428e+07	9.94341e+07	1.57032e+08	2.66825e+08	3.81187e+08	6.9462e+08	9.12387e+08	1.90432e+09	2.64216e+09	4.42759e+09	5.22435e+09
227										2804716	8.09476e+06	2.16951e+07	6.97641e+06	3.31016e+07	2.46674e+08	5.90734e+07	1.53179e+08	4.29512e+08	4.48083e+08	1.69211e+09										1.71705e+07	5.72909e+07	9.5026e+07	1.40117e+08	1.62977e+08	2.15753e+08	3.52281e+08	8.07718e+08	1.29997e+09	2.41293e+09	3.43477e+09
228										1.87612e+08	1.23377e+08	2.86357e+08	4.66101e+07	6.5504e+08	5.03625e+08	6.03747e+08	4.64037e+08	2.41766e+08	6.98387e+08	5.38238e+08										1.16276e+08	1.90558e+08	2.63538e+08	4.29038e+08	4.85272e+08	5.64233e+08	6.53706e+08	9.00856e+08	1.64579e+09	2.60997e+09	2.99345e+09
229										6.13032e+06	2.21154e+07	3.22774e+07	7.88282e+07	2.00447e+08	1.69001e+08	1.71402e+08	2.36515e+08	3.13786e+09	1.40542e+09	9.03147e+08										6.68503e+07	1.41857e+08	2.0529e+08	3.46081e+08	6.57964e+08	1.06669e+09	1.48224e+09	1.70498e+09	2.26604e+09	2.30911e+09	3.1108e+09
230										1.56128e+07	7.26991e+06	621304	843574	3.08454e+07	7.46549e+06	1.06614e+06	4.16706e+06	2.39581e+07	2.76579e+06	1.54779e+07										5.95524e+07	9.05553e+07	1.30188e+08	2.11625e+08	2.75068e+08	2.77719e+08	3.25366e+08	5.14695e+08	5.42737e+08	7.76406e+08	9.30515e+08
231										6.31584e+07	4.07691e+07	6.95838e+07	3.7162e+07	1.6097e+08	2.16775e+08	1.29124e+08	6.92022e+07	2.39876e+08	2.86378e+08	2.82738e+08										3.24195e+08	3.64961e+08	367254247	6.32081e+08	7.95611e+08	7.87619e+08	7.86784e+08	8.3731e+08	1.02007e+09	1.14726e+09	1.37779e+09
232										930228	2.69527e+06	2.66171e+06	1051726	3.73759e+07	1.69313e+08	7.82763e+07	1.2966e+08	3.02191e+08	4.8664e+09	3.81452e+09										3.14033e+07	4.94171e+07	7.89856e+07	1.21247e+08	1.78811e+08	3.13003e+08	4.68161e+08	6.15266e+08	9.31109e+08	1.27775e+09	1.50599e+09
233										6.39804e+07	3.63255e+07	1.16751e+07	1.22743e+07	9.01247e+07	1.5501e+08	3.2561e+08	7.17343e+08	1.03214e+09	6.23648e+08	8.66769e+08										3.01696e+08	3.19439e+08	4.08473e+08	4.93179e+08	6.94827e+08	8.84744e+08	1.21307e+09	1.54281e+09	1.86856e+09	2.07504e+09	2.41548e+09
234										1733863	1.49389e+07	6.99652e+07	1.07679e+07	8.16421e+07	3.03616e+07	4.16629e+07	1.94992e+07	1.38037e+08	2.86093e+07	3.02573e+08										1.31239e+08	1.46464e+08	2.01655e+08	2.51176e+08	2.38265e+08	2.44556e+08	2.0313e+08	1.94798e+08	5.11859e+08	7.32335e+08	6.26808e+08
235										2.15325e+07	2.42265e+07	3.3887e+07	4.13446e+07	9.49555e+07	4.035e+07	1.22056e+08	2.93267e+07	1.28018e+07	3.14587e+08	3.42631e+07										2.85796e+08	2.77371e+08	3.04164e+08	4.18181e+08	4.70937e+08	4.58207e+08	6.02064e+08	8.09162e+08	8.46529e+08	5.89372e+08	3.79865e+08
236										8.20614e+07	2.00538e+07	3.25394e+07	1.05116e+08	2.49849e+08	2.04686e+08	3.30452e+08	2.74735e+08	1.37048e+08	9.58237e+07	1.76895e+08										1.98465e+08	2.82638e+08	2.96222e+08	3.86234e+08	5.31368e+08	7.57583e+08	1.05838e+09	1.23575e+09	1.43298e+09	1.43296e+09	2.93689e+09
237										1.00429e+08	1.81071e+07	1.1626e+08	1.16048e+08	1.0359e+08	2.10383e+07	6.03054e+07	3.55426e+07	2.47687e+07	5.2826e+07	9.20132e+07										6.96495e+07	1.04112e+08	1.17435e+08	1.61127e+08	1.70233e+08	2.44925e+08	3.27829e+08	3.59049e+08	6.19307e+08	1.26152e+09	3.52011e+09
238										1.07536e+07	5.3709e+06	8.30747e+06	1.54579e+07	3.14256e+08	6.7377e+08	3.45332e+08	3.11718e+08	3.46224e+08	8.22417e+08	1.03937e+09										6.74054e+07	9.1173e+07	1.2315e+08	1.87996e+08	2.68516e+08	3.49998e+08	3.90413e+08	6.03095e+08	7.6316e+08	9.97909e+08	1.33664e+09
239										4.07347e+06	1.82326e+07	1.43342e+07	1.93598e+07	1.16159e+08	4.89023e+07	5.59578e+07	1.07508e+08	5.35647e+07	4.03816e+07	1.23917e+08										3.37814e+08	3.30874e+08	3.59375e+08	5.27783e+08	6.56022e+08	7.59753e+08	1.27055e+09	1.35469e+09	1.4833e+09	1.62733e+09	1.93607e+09
240											4.02292e+07	6.3455e+07	2.93521e+07	3.79997e+07	3.05664e+07	3.3092e+07	2.34e+07	1.83541e+08	9.68214e+07	3.12886e+08											7.0063e+07	8.91475e+07	1.42642e+08	1.60194e+08	1.31154e+08	1.58022e+08	1.72764e+08	2.94587e+08	7.24101e+08	9.95163e+08
241											2.08107e+07	1.23625e+07	7.25629e+07	1.08066e+08	1.9198e+08	1.10167e+08	2.98338e+08	4.14405e+08	7.00374e+08	8.00642e+08											2.32166e+08	2.56591e+08	4.37506e+08	5.49054e+08	5.30056e+08	7.35417e+08	1.01767e+09	1.59232e+09	2.25811e+09	3.69926e+09
242										890766	1.14477e+06	822097	2.74432e+06	5.84198e+07	3.79894e+07	1.26533e+07	2.39459e+07	8.17682e+06	1.14894e+07	1.85435e+06										4.47489e+07	5.93581e+07	7.76785e+07	1.1394e+08	1.40014e+08	1.43037e+08	1.5722e+08	1.91199e+08	1.81332e+08	1.85386e+08	1.83243e+08									5.73641e+07
243										66768.2	854364	2.42582e+07	1.25522e+06	2.56659e+07	4.18539e+07	1.2437e+08	8.64452e+07	2.65137e+09	3.37301e+09	3.26192e+09										3.43603e+07	1.44842e+08	1.92225e+08	2.0614e+08	1.68232e+08	1.06933e+08	9.48321e+07	5.90317e+07	7.0105e+07	1.11686e+08	1.84467e+08
244										1.12788e+07	1.06682e+07	1.12261e+07	3.38307e+07	7.81827e+07	1.25133e+08	5.85865e+07	5.19671e+07	7.90812e+07	8.8285e+06	8.82791e+06										2.74065e+08	2.67388e+08	3.54481e+08	5.18048e+08	5.16001e+08	5.06779e+08	6.31515e+08	6.91172e+08	6.98002e+08	7.8434e+08	7.92692e+08
245										2.85158e+07	2.56351e+07	1.04096e+07	3.37018e+07	5.23644e+07	8.55458e+07	7.16608e+07	4.2383e+07	5.5882e+08	7.03452e+07	5.66392e+07										5.58354e+07	8.31846e+07	1.10649e+08	1.60727e+08	3.50037e+08	9.54396e+08	1.55305e+09	7.55711e+09	2.13571e+10	4.1279e+10	7.36971e+10
246										3.83018e+07	2.98916e+07	3.78147e+06	7.72247e+06	2.38118e+07	8.30924e+07	1.40902e+08	1.45425e+08	7.44683e+08	8.38073e+08	4.09679e+07									8.07019e+07	1.0359e+08	1.24587e+08	1.47656e+08	1.91186e+08	2.10864e+08	1.9416e+08	2.9008e+08	3.87961e+08	6.80123e+08	8.21323e+08	8.21323e+08									1.54132e+08
247											7.39761e+06	8.6654e+06	5.64317e+06	5.79749e+07	1.39386e+07	1.18488e+07	7.08549e+06	7.78104e+07	2.75953e+08	4.48506e+07											1.21555e+08	1.12258e+08	158129672	1.97048e+08	3.35649e+08	3.81734e+08	4.89276e+08	6.71059e+08	1.05027e+09	9.3352e+08
248										3.06134e+06	8.15299e+06	2.77099e+07	2.39613e+06	4.84838e+06	1.99257e+08	4.49747e+08	2.4094e+08	5.71033e+08	5.12617e+08	7.14287e+08										2.66353e+07	4.24704e+07	6.02543e+07	8.13991e+07	7.53478e+07	7.71937e+07	7.50891e+07	8.28278e+07	9.94418e+07	9.69196e+07	1.00511e+08
249											5.99866e+06	4.53908e+06	5.73597e+06	1.6574e+07	2.33007e+07	1.88281e+07	4.3828e+06	2.04142e+06	3.49921e+06	382465											9.16345e+07	1.32144e+08	203203027	2.03244e+08	1.49043e+08	1.42176e+08	1.68002e+08	8.98595e+08	2.81697e+09	2.70262e+09
250										4.82861e+06	1.70158e+07	6.59469e+06	2.4688e+07	1.43974e+07	7.96597e+07	9.82668e+07	9.12995e+06	9.59876e+07	2.29974e+08	9.63083e+06									6.66779e+07	9.28214e+07	1.23749e+08	1.69286e+08	2.24454e+08	3.13261e+08	3.4494e+08	4.09041e+08	3.94996e+08	4.17224e+08	3.59536e+08	3.59536e+08									6.55801e+07
251											1.74525e+06	8.83299e+06	1.03406e+07	1.93808e+07	3.04284e+07	7.47162e+07	5.39254e+07	9.61803e+06	7.56808e+06	3.20751e+07											6.55539e+07	8.66288e+07	1.38829e+08	1.82345e+08	2.0694e+08	2.18306e+08	3.12355e+08	5.04632e+08	6.73732e+08	7.59649e+08
252											1.1076e+07	2.39962e+06	469062	2.63739e+06	4.18514e+06	3.37956e+06	1.07059e+06	1.429e+07	2.36245e+07	5.66661e+07											4.44258e+07	8.15404e+07	1.17674e+08	1.24081e+08	2.01612e+08	2.00732e+08	2.29126e+08	3.62954e+08	4.45477e+08	4.45631e+08
253											4584947	5251049	12792096	28472043	1.19946e+07	1.57614e+07	1.93113e+07	4.78263e+07	7.80432e+06	2.52085e+07											2.51496e+08	3.68853e+08	4.6101e+08	6.71713e+08	1.01239e+09	8.96934e+08	1.20965e+09	1.52138e+09	1.72572e+09	1.83846e+09
254											2.37888e+06	1.70966e+06	2.10288e+06	3.2404e+07	8.36613e+07	1.34823e+08	1.0624e+08	1.92341e+08	1.39576e+08	1.44313e+09											8.42502e+07	1.12019e+08	1.67226e+08	2.35821e+08	2.91451e+08	3.27547e+08	3.80326e+08	3.80486e+08	5.05946e+08	7.44891e+08
255									1.69606e+06	1.85274e+07	3.67721e+06	1.2835e+07	1.67168e+07	9.46984e+06	3.67685e+07	2.0626e+07	3.31917e+07	2.89056e+08	7.30495e+08	2.01354e+08									6.95192e+07	9.30904e+07	1.06153e+08	1.22199e+08	1.74771e+08	1.99379e+08	1.71489e+08	1.45285e+08	1.49928e+08	1.46038e+08	2.32212e+08	2.43186e+08									8.21343e+07
256									2.38123e+07	2.0909e+07	1.21902e+07	1.37018e+07	1.86466e+07	3.08781e+07	9.05066e+07	9.23834e+07	1.7958e+08	2.78379e+08	2.24552e+08	1.51072e+08						8.0577e+07	1.00118e+08	1.31878e+08	2.18556e+08	2.91609e+08	3.34354e+08	3.99209e+08	4.64894e+08	5.45762e+08	6.69847e+08	9.02603e+08	1.35167e+09	1.82011e+09	2.33815e+09	2.33815e+09						8.32097e+07	1.56022e+08	2.37016e+08	3.23728e+08
257											9.91798e+06	1.20168e+07	1.95105e+07	1.19689e+07	5.76411e+07	5.57248e+07	2.18893e+08	2.1241e+08	3.22815e+08	6.29784e+08											1.10369e+08	1.60058e+08	2.78798e+08	3.13439e+08	2.98351e+08	4.92815e+08	6.81755e+08	7.87404e+08	1.32588e+09	1.42948e+09
258											4.66296e+07	3.92855e+07	5.5015e+07	6.9969e+07	7.38751e+07	3.93073e+07	3.43578e+07	1.77184e+07	1.28625e+06	2.00699e+07											2.3235e+08	2.41203e+08	3.00782e+08	4.17634e+08	3.64095e+08	3.02593e+08	3.29699e+08	2.47682e+08	2.51451e+08	3.58692e+08
259										7.83565e+06	7.76937e+06	1.34209e+07	3.2799e+07	2.2353e+06	1.55678e+07	4.25253e+07	2.70676e+08	1.99874e+08	2.71033e+08	5.90085e+08										3.21879e+07	5.1288e+07	7.74861e+07	1.06483e+08	1.15623e+08	1.4137e+08	1.21113e+08	8.23773e+08	1.63573e+09	1.69618e+09	1.29895e+09
260											2.26763e+06	1.2588e+07	1.75781e+06	1.10796e+07	5.29976e+08	4.97824e+08	1.89935e+08	5.18819e+08	1.03724e+09	1.5351e+08											1.14872e+08	1.33422e+08	2.49744e+08	3.50472e+08	4.12048e+08	5.40108e+08	6.80899e+08	1.35615e+09	2.03763e+09	2.22068e+09
261											2960156	1.57018e+06	867337	5906181	5.04222e+07	2.95542e+07	4.42205e+07	9.06009e+06	1.8456e+07	9.95237e+07											3.02216e+07	4.19265e+07	7.08321e+07	1.08285e+08	1.45018e+08	1.46076e+08	1.19484e+08	3.12451e+08	3.93161e+08	4.07145e+08
262											10300	665666	3.19345e+07	5.96169e+06	28843971	2.63358e+07	3.62552e+07	1.41006e+08	7.55205e+07	4.12539e+07										9.88484e+07	1.0945e+08	1.61898e+08	2.43898e+08	3.34734e+08	3.75586e+08	4.1192e+08	5.41873e+08	5.02607e+08	4.18658e+08	4.18658e+08
263											48750	757888	2005825	925027	118120	3134095	991159	6.72111e+07	3.29902e+07	8.8689e+07											7.93028e+07	1.06409e+08	2.08903e+08	2.72147e+08	3.86537e+08	3.74924e+08	7.55312e+08	1.86726e+09	2.5525e+09	2.23735e+09
264											33294600	1.55448e+07	9.05684e+06	2.76966e+07	3.23698e+07	3.10721e+07	4.38139e+07	6.719e+07	1.13155e+08	8.83651e+07											181813800	1.92986e+08	2.09493e+08	2.6563e+08	2.57098e+08	3.20718e+08	7.80613e+08	1.49606e+09	1.97401e+09	2.55117e+09
265											3.70459e+06	3.06098e+06	3.42238e+06	7.49232e+06	8.45415e+06	1.66346e+07	8.56102e+06	1.74512e+07	5.62593e+06	7.76871e+06											8.12455e+07	9.23986e+07	1.37789e+08	2.11981e+08	2.79459e+08	3.66682e+08	4.6612e+08	6.33479e+08	5.71043e+08	4.0161e+08
266											1.69644e+07	2.63484e+07	3.912e+07	4.81278e+07	1.98181e+08	1.40343e+08	1.34678e+08	3.9933e+08	9.59516e+08	1589626947											8.20728e+07	1.35233e+08	2.0734e+08	2.78771e+08	3.45204e+08	3.95366e+08	5.24904e+08	1.00093e+09	1.5735e+09	2.21648e+09
267											960722	3.5305e+07	4.50434e+06	7.12545e+07	2.66372e+07	3.98096e+07	6.13816e+07	1.15882e+08	8.21716e+08	9.15318e+08											6.77746e+07	1.01478e+08	1.72994e+08	3.33429e+08	4.03145e+08	4.8494e+08	7.46112e+08	7.12605e+08	4.28829e+08	4.04385e+08
268											1.94675e+06	1.44476e+06	8.89498e+06	2.60625e+07	3.30153e+07	3.07376e+07	1.80181e+07	1.56734e+07	4.53047e+08	6.24327e+08											1.13425e+08	1.49158e+08	2.09723e+08	2.3659e+08	2.00991e+08	2.21148e+08	2.46533e+08	3.61116e+08	4.71517e+08	3.79615e+08
269											6.62446e+06	1.58703e+07	1.50502e+07	9.68359e+06	1.53653e+07	6.96239e+07	5.62079e+07	4.04602e+07	6.44648e+08	9.64779e+08											2.77253e+08	3.60037e+08	4.22554e+08	5.22035e+08	6.1444e+08	7.0524e+08	9.10599e+08	1.18443e+09	1.82095e+09	2.58246e+09
270											1080938	1.47748e+06	5.04161e+06	3.15645e+07	1.04413e+07	1.7518e+07	8.73243e+06	4.29153e+07	1.49884e+08	2.20103e+08											5.06782e+07	1.60939e+08	2.77235e+08	4.35398e+08	4.80268e+08	2.85866e+08	5.13579e+08	5.33451e+08	3.62094e+08	3.099e+08
271											48988.6	4.4457e+06	2.87246e+08	1.11358e+08	2.55784e+08	3.72714e+08	1.23344e+09	1.17088e+09	2.34148e+09	4.95643e+08											1.54228e+07	5.88962e+07	1.17309e+08	1.83645e+08	2.25363e+08	3.80504e+08	7.74764e+08	1.12378e+09	1.85469e+09	1.76821e+09
272												5.91177e+06	3.41572e+07	6.75492e+07	9.82223e+07	1.26502e+08	1.74499e+08	2.10968e+08	2.26978e+08	1.94485e+08												7.95328e+07	1.65756e+08	2.49985e+08	3.64713e+08	5.05006e+08	8.38143e+08	7.70585e+08	1.72539e+09	2.06764e+09
273										1.46966e+07	1.06091e+07	3.93441e+07	1.4239e+07	3.32942e+07	6.85284e+07	5.09556e+07	2.52597e+07	4.40489e+07	2.83385e+08	4.49131e+08										1.7327e+08	1.801e+08	2.0522e+08	2.66374e+08	3.03089e+08	3.0326e+08	3.38614e+08	3.53082e+08	3.69062e+08	3.89177e+08	4.69658e+08
274											2.02545e+07	478256	507858	5.18942e+07	1.56972e+07	5.23972e+07	5.8138e+07	4.45017e+08	4.86479e+08	3.49146e+08											1.44299e+08	2.02757e+08	2.20257e+08	2.87382e+08	2.5896e+08	2.2822e+08	2.27055e+08	2.12091e+08	1.33807e+08	2.2373e+08
275												463980	4.92127e+06	133639	2.60567e+06	1.0846e+07	2.22005e+07	3.31859e+07	3.24443e+07	8.95894e+06												5.7092e+07	1.1337e+08	3.10691e+08	3.77384e+08	4.78664e+08	6.18096e+08	1.00919e+09	1.09482e+09	1.21332e+09
276												7.34711e+06	5.26425e+07	5.33809e+07	3.24218e+08	2.83433e+08	2.12249e+08	7.69459e+07	6.94927e+07	6.49731e+08												1.58551e+08	2.10152e+08	2.70415e+08	3.0182e+08	2.82374e+08	3.07391e+08	2.82479e+08	3.40925e+08	9.8074e+08
277											3.34077e+07	6.30902e+07	3.94032e+07	1.73752e+07	1.96108e+07	2.00511e+08	6.5477e+08	1.29948e+09	2.1625e+08	1.59185e+08											6.09255e+07	1.06984e+08	1.45495e+08	2.34283e+08	3.79535e+08	4.76798e+08	7.33235e+08	1.12858e+09	1.31497e+09	1.61197e+09
278											2.32307e+06	1.12822e+06	3.05621e+07	2.27288e+07	5.90106e+07	1.66884e+08	8.8463e+07	3.05312e+07	1.19954e+07	1.56972e+07											1.68736e+08	2.13996e+08	3.38441e+08	4.44798e+08	4.2294e+08	4.94921e+08	8.29403e+08	9.58756e+08	2.30758e+09	2.75175e+09
279												7.83889e+06	4.01233e+07	3.37354e+07	9.61889e+07	1.43833e+08	9.8619e+08	1.9178e+09	1.54827e+09	2.26513e+09												9.89752e+07	1.50907e+08	2.32864e+08	3.56173e+08	4.96189e+08	5.8887e+08	5.927e+08	8.54252e+08	1.68755e+09
280											17595858	1.02338e+07	2.46682e+07	2.52261e+07	2.16214e+07	2.36879e+07	6.69496e+07	5.11083e+08	3.44835e+08	2.31822e+08											1.45944e+08	1.78231e+08	2.63216e+08	3.84812e+08	4.14893e+08	4.05035e+08	6.79707e+08	7.77067e+08	6.95684e+08	9.64124e+08
281												1586450	9.40211e+06	6.41117e+07	2.16568e+06	4.63684e+06	7.23834e+08	6.79993e+08	6.19843e+08	7.11871e+08												6.30501e+07	1.00266e+08	1.4253e+08	1.56597e+08	1.72255e+08	1.92574e+08	4.39019e+08	9.77161e+08	1.03111e+09
282														1.97165e+07	1.81917e+07	2.53248e+07	4.50619e+07	6.59586e+07	2.13534e+08	6.0871e+08														1.46532e+08	1.788e+08	2.16661e+08	2.67215e+08	3.88723e+08	5.97499e+08	7.11433e+08
283												5.98693e+06	4.95363e+07	3.14116e+06	3.4189e+06	1.20915e+07	1.48688e+07	6.8038e+07	4.91727e+07	5.9918e+08												4.3696e+07	9.88868e+07	1.32488e+08	1.6477e+08	1.98228e+08	2.27638e+08	3.91786e+08	6.03303e+08	8.55748e+08
284												1.60066e+07	9.72372e+06	6.13426e+07	3.48932e+07	9.10005e+07	2.04211e+08	3.50655e+07	3.02462e+08	1.14992e+08												7.61196e+07	1.28852e+08	1.63906e+08	1.94424e+08	2.06657e+08	3.04985e+08	5.08923e+08	6.76019e+08	6.21374e+08
285									3.66884e+06	5.30539e+06	1.53462e+06	2.93011e+06	4.07978e+06	4.60361e+07	5.16241e+06	5.53265e+07	7.73371e+07	2.50359e+08	3.68245e+08	5.28305e+08									4.03999e+07	4.33029e+07	7.58387e+07	1.12482e+08	1.57346e+08	2.05524e+08	2.598e+08	3.37791e+08	4.28392e+08	5.47647e+08	9.34647e+08	1.76637e+09									7.17048e+07
286												1.01071e+06	1.11537e+07	3.74747e+07	2.38148e+06	9.02768e+06	1.39681e+08	2.53282e+08	2.05029e+08	2.29709e+08												4.72794e+07	1.01151e+08	1.35232e+08	1.42585e+08	1.83332e+08	2.01751e+08	2.12499e+08	2.13662e+08	246668974
287												5.21646e+06	4.98477e+06	4.76489e+07	5.64597e+06	5.5861e+06	6.60803e+07	7.0051e+07	1.34182e+09	7.96179e+08												7.04254e+07	1.0161e+08	1.26275e+08	1.43917e+08	1.68208e+08	2.00037e+08	2.50105e+08	3.50808e+08	5.37018e+08
288												8.72625e+06	1.91831e+07	7.80786e+06	1.07782e+07	6.85573e+06	1.4289e+07	1.68904e+08	4.97117e+08	3205001											5.18331e+07	7.84818e+07	1.11497e+08	1.54996e+08	1.80212e+08	1.94138e+08	2.37277e+08	3.25398e+08	2.92786e+08	2.92786e+08
289												1.45165e+07	7.27435e+07	6.8488e+07	113937955	1.33907e+08	2.30157e+08	4.1911e+08	5.39842e+09	8.16418e+08											1.07089e+08	1.33646e+08	1.72193e+08	2.4223e+08	3.0815e+08	4.34543e+08	5.9153e+08	2.31763e+09	4.07717e+09	4.07717e+09
290												436187	4.08026e+06	2.53188e+06	2.00423e+06	4.97717e+06	3.01972e+08	2.20552e+09	7.30279e+08	2.79185e+09												1.36617e+08	2.14978e+08	3.39568e+08	6.05049e+08	8.45824e+08	1.08043e+09	9.11596e+08	8.89432e+08	1.10305e+09
291														976240	3.10009e+06	398837	2.11013e+06	1.85472e+08	1.00963e+08	1.42377e+07														6.18768e+08	6.64378e+08	6.87204e+08	8.32999e+08	1.44269e+09	1.33984e+09	1.61981e+09
292														4.63283e+07	1.45876e+07	3.26068e+07	7.87544e+07	4.19254e+08	6.87665e+08	3.91745e+08														2.45399e+09	2.8551e+09	3.14988e+09	2.73801e+09	2.79761e+09	3.21928e+09	2.98376e+09
293														4.54706e+07	3.22614e+07	2.86332e+07	1.90693e+08	2.59501e+09	3.44019e+09	1.37981e+09														6.4223e+08	8.06205e+08	1.50999e+09	1.93415e+09	1.78914e+09	2.42467e+09	3.43637e+09
294												1.71035e+06	1.79774e+07	828260	5.00872e+07	5.9539e+06	2.6208e+06	1.21585e+07	1.02584e+08	2.21565e+07												1.04969e+08	1.14744e+08	1.62882e+08	1.9506e+08	2.46712e+08	2.82958e+08	3.53007e+08	4.64225e+08	5.45155e+08
295														45695575	4.15972e+07	8.95812e+07	2.06372e+08	4.50266e+08	9.91134e+08	2.81714e+08														1.69776e+08	2.5154e+08	3.24769e+08	3.86206e+08	6.5211e+08	1.64735e+09	1.91497e+09
296																	1.23709e+09	1.86414e+09	1.87256e+09	3.7725e+07																9.49591e+08	1.31876e+09	1.75005e+09	2.47247e+09	2.47247e+09
297														1.56983e+08	5.0336e+07	6.78065e+07	2.59166e+07	1.62958e+08	1.28506e+09	1.15238e+09														4.98041e+08	4.6467e+08	4.80413e+08	4.76902e+08	5.06443e+08	8.94561e+08	1.39627e+09
298														1.7352e+08	1.37758e+07	1.21873e+08	3.12655e+08	2.65332e+08	1.18509e+09	9.10008e+08														1.60829e+08	1.66347e+08	1.57681e+08	1.81541e+08	1.8708e+08	2.13446e+08	2.40876e+08
299														6.72975e+07	6.03134e+07	7.68353e+07	6.50261e+07	1.14496e+08	2.40911e+08	1.74714e+08														3.31406e+08	3.76479e+08	3.9531e+08	3.91591e+08	4.11903e+08	4.58942e+08	5.25952e+08
300														5.03637e+07	5.98773e+06	4938209	6.89291e+06	3.08929e+07	1.08578e+08	2.60365e+07														6.44571e+08	7.51498e+08	1.09897e+09	9.93362e+08	9.37089e+08	9.68152e+08	1.31539e+09
301														1.37183e+07	1.22623e+07	3.43286e+06	1.3131e+07	3.36207e+08	1.69373e+08	2.34742e+08														7.02428e+07	9.04979e+07	1.44245e+08	1.78063e+08	1.71868e+08	1.58004e+08	2.78196e+08
302														6454500	2.09007e+07	6.76034e+07	8.38752e+06	2.92639e+06	6.91663e+06	1.25022e+07														176002800	1.93688e+08	2.27423e+08	2.01822e+08	1.85468e+08	1.57718e+08	1.49941e+08
303														2.49468e+06	4.42003e+07	1.29332e+07	8.67983e+06	8.25016e+06	4.25595e+08	8.19027e+08														1.03312e+08	1.70425e+08	2.13127e+08	2.31705e+08	2.39788e+08	3.4411e+08	3.88369e+08
304															1.06347e+07	2.26811e+07	1.47999e+07	1.12004e+07	2.3481e+06	62311493															1.59698e+08	2.68009e+08	3.75966e+08	3.50611e+08	4.57471e+08	6.01003e+08
305														5.94804e+07	1.2114e+06	1.58485e+07	5.87249e+07	4.35865e+07	1.76289e+08	2.9153e+08														1.9924e+08	2.11962e+08	1.99041e+08	2.0558e+08	2.03737e+08	2.07248e+08	2.43269e+08
306														1.59852e+06	1.02803e+07	2.08783e+07	1.41152e+07	1.72929e+07	1.9085e+07	4.31493e+07													1.7264e+08	2.51606e+08	2.72194e+08	3.70144e+08	4.05759e+08	5.94231e+08	6.07858e+08	6.07858e+08
307														3.0746e+06	1.78737e+08	392513888	1.58194e+08	1.73014e+08	948434901	2.5447e+09														2.18413e+08	2.52424e+08	2.72257e+08	3.60008e+08	3.69882e+08	3.80679e+08	2.96258e+08
308												2.67679e+07	3.9715e+06	8.39593e+06	1.98532e+06	3.61186e+06	2.76655e+07	3.46165e+06	4.81522e+06	3.14737e+08												5.43963e+07	8.67175e+07	1.18198e+08	1.3267e+08	1.73621e+08	2.28279e+08	2.49443e+08	2.92903e+08	3.80106e+08
309														2.66274e+07	1.46688e+07	1.67179e+07	5.06615e+06	4.67897e+07	3.33363e+08	1.29959e+09														8.22071e+07	1.93493e+08	2.08788e+08	1.79299e+08	1.4852e+08	1.65734e+08	1.92229e+08
310															3897100	863975	212971	1.23015e+06	3.62724e+06	1.30909e+09															83121500	1.47352e+08	1.98832e+08	2.91449e+08	2.70154e+08	3.62446e+08
311															3.84736e+06	3.69692e+06	1.65113e+06	6.90139e+06	8.58216e+06	3.29016e+08															6.20194e+07	8.56457e+07	1.13038e+08	1.35006e+08	1.72962e+08	2.03126e+08
312															1482000	2.27493e+06	4.63952e+06	3.95074e+06	5.07217e+06	4316074															289795800	2.64528e+08	2.65405e+08	3.88422e+08	4.65286e+08	5.02209e+08
313																161231300	695088400	1.17701e+09	7.94199e+08	1.59566e+08										67150000						327271600	349311900	3.50997e+08	4.61786e+08	6.1632e+08
314															1702000	5600700	1.32515e+07	8.15291e+06	4.5159e+06	3.83203e+08															116952400	122878300	2.92196e+08	3.26141e+08	3.44354e+08	5.63304e+08
315																3.86553e+07	1.39526e+08	1.19013e+08	292079593	6.38866e+08																7.15041e+07	8.79116e+07	1.25577e+08	1.21825e+08	1.22527e+08
316															1.16079e+08	1.5231e+08	1.29173e+08	-6.97107e+06	8.4684e+06	3.258e+07															4.62674e+08	4.9897e+08	6.26356e+08	7.32369e+08	8.68137e+08	1.13507e+09
317															513730	1.25913e+06	2.85406e+08	3.92459e+08	3.74139e+06	1.40727e+08															1.93282e+08	2.42179e+08	3.24502e+08	5.0797e+08	6.54657e+08	6.70374e+08
318																1.97983e+06	1.13657e+07	4.73102e+07	9.18718e+07	7.22919e+07																3.67613e+07	7.07577e+07	1.59839e+08	2.97809e+08	3.78708e+08
319														150281	975385	1.80926e+06	1.3367e+06	175596	198131	957731														1.21011e+07	2.32742e+07	2.03935e+07	7.25461e+06	2.39639e+07	2.56827e+08	2.39853e+08
320												5100	511080	259575	0	774913	1298017	5.4137e+06	2.42422e+07													4.91715e+06	6.51122e+06	9.99346e+06	9.72478e+06	3.58057e+06	1.41478e+07	7.08909e+07	1.91387e+08
321													2.94313e+06	69302.4	31170	67726.1	39861.9	1.37704e+06	3.29589e+07	1.0998e+08													3.00444e+07	3.04075e+07	2.98782e+07	3.08369e+07	2.15122e+07	1.06761e+08	9.32539e+08	1.02963e+09
322														3.66131e+06	3.23846e+07	2.6064e+06	5.35095e+06	2.14375e+07	1.223e+07	5.42661e+07														2.77758e+08	3.97642e+08	2.85916e+08	2.25796e+08	2.05979e+08	2.44097e+08	2.51095e+08
323														66300	557710	24400	1.55127e+07	3.4789e+06	1.68214e+06	1.25519e+06														5.20427e+06	4.20112e+06	1.58843e+07	1.16639e+07	1.8293e+07	1.5998e+08	1.29924e+08
324	5.27187e+08	1.21741e+09	6.85528e+08	6.80703e+08	3.98942e+08	3.96678e+08	5.35234e+08	2.49511e+08	2.78614e+08	7.87226e+08	6.10654e+09	2.77529e+09	7.67045e+08	8.24204e+08	6.82817e+08	7.26711e+08	1.06195e+09	5.77034e+08	3.54003e+08	1.53651e+08	6.37851e+09	7.4509e+09	1.17497e+10	1.95651e+10	2.83333e+10	5.21227e+10	6.45935e+10	6.65969e+10	7.64914e+10	8.50579e+10	1.13204e+11	9.43057e+10	1.31466e+11	1.62053e+11	1.49388e+11	2.03259e+11	1.34559e+11	6.19855e+10	4.07267e+10	5.90202e+10	3.02687e+09	3.51846e+09	4.2936e+09	5.31057e+09	9.50741e+09	2.12877e+10	1.81437e+10	2.72191e+10	2.15196e+10
325	3.99617e+07	1.95403e+07	2.0281e+08	3.73153e+08	3.27121e+08	1.36497e+08	7.35319e+07	2.33115e+08	1.96373e+08	1.48199e+08	1.01038e+08	3.58958e+08	2.45945e+08	3.16584e+08	1.86668e+09	1.0737e+09	9.33698e+08	1.07173e+09	5.85286e+09	1.35777e+10	2.40251e+09	2.98179e+09	4.29682e+09	3.87256e+09	5.62355e+09	5.7344e+09	7.50021e+09	1.01634e+10	1.37752e+10	1.48386e+10	1.34071e+10	1.84066e+10	2.12637e+10	2.35237e+10	25251980431	2.84799e+10	2.90071e+10	3.019e+10	3.18325e+10	3.30086e+10	2.3292e+09	2.45707e+09	2.72013e+09	4.00816e+09	3.97091e+09	3.91175e+09	4.37578e+09	5.5451e+09	5.48427e+09
326	1.957e+07	2.19522e+07	3.76062e+07	2.79245e+07	8.6385e+07	4.33055e+07	1.32265e+08	1.62598e+08	3.72703e+08	4.50866e+08	1.54716e+08	57738313	7.5967e+07	3.93298e+08	5.3276e+08	1.64443e+09	1.39386e+09	5.86429e+08	1.80594e+09	9.67136e+08	2.44782e+08	2.6851e+08	3.89253e+08	4.03493e+08	3.7402e+08	9.75079e+08	1.61814e+09	2.21076e+09	3.89687e+09	4.62455e+09	4.48612e+09	4.39332e+09	8.42288e+09	9.32006e+09	6.25627e+09	8225480266	7.56421e+09	7.40221e+09	6.12916e+09	6.89699e+09	3.37242e+08	4.03003e+08	5.41134e+08	5.56492e+08	9.45863e+08	2.24001e+09	2.65671e+09	2.97747e+09	5.4038e+09
327										7.64286e+07	8.10002e+07	3.62296e+07	4.78453e+07	3.3984e+07	3.8428e+07	4.17283e+07	1.03573e+08	2.2318e+07	1.80928e+07	4.62123e+07										5.23527e+08	6.60348e+08	8.19759e+08	1.06306e+09	1.09568e+09	1.05079e+09	1.066e+09	9.57938e+08	7.98961e+08	8.69483e+08	1.90932e+09
328										4.36865e+07	4.04869e+07	5.8054e+07	9.22812e+07	4.29925e+08	2.88878e+08	4.27303e+08	5.60865e+08	5.4229e+08	7.03622e+08	7.78841e+08										2.67e+09	2.90489e+09	3.20913e+09	3.77718e+09	6.04953e+09	7.42888e+09	8.62839e+09	9.58704e+09	1.06963e+10	1.19616e+10	1.32322e+10
329	1.09631e+08	1.48667e+08	1.80931e+08	1.57338e+08	1.06226e+08	2.60862e+07	926691	72180	31489	3.16568e+07	1.44862e+07	1342953	6.36585e+07	1.10058e+08	6.60421e+07	1.51008e+08	3.35416e+07	1.3176e+08	1.95061e+08	8.61004e+08	284017288	2.5158e+08	2.8573e+08	2.4852e+08	7.67608e+07	3.78531e+07	3.28977e+07	8.30338e+07	1.58844e+08	2.90826e+08	7.32168e+08	1.11542e+09	1.57005e+09	3.11401e+09	4.82697e+09	5.92802e+09	4.54255e+09	8.6606e+09	6.59155e+09	9.27663e+09	5.44973e+08	5.5256e+08	7.73287e+08	7.56557e+08	8.09239e+08	8.70878e+08	6.50985e+08	5.44291e+08	9.05915e+08
330	4.0403e+07	1.90173e+08	2.5658e+06	9.95391e+07	8.12073e+07	6.07384e+07	1.18336e+07	1.23486e+07	1.19965e+07	2.23411e+07	3.26267e+07	1.66383e+07	6.64028e+07	6.32027e+07	4.64185e+07	9.88223e+07	2.55975e+08	1.14763e+08	3.36316e+07	3.14705e+08	1.59795e+08	1.9399e+08	1.75567e+08	1.20084e+08	2.43344e+08	2.2541e+08	3.4599e+08	3.48523e+08	2.32183e+08	2.80766e+08	2.5395e+08	3.06537e+08	3.53068e+08	3.39757e+08	4.2726e+08	3.88493e+08	4.05008e+08	5.27129e+09	1.57041e+10	1.54374e+10	3.99024e+08	6.81472e+08	7.21839e+08	8.16425e+08	9.81668e+08	1.05435e+09	1.0539e+09	9.04471e+08	8.98058e+08
331	1.42198e+08	2.882e+08	6.52849e+08	7.99249e+08	9.57228e+08	1.23701e+09	1.03778e+09	1.10128e+09	9.37837e+08	1.19828e+09	1.85646e+09	2.17099e+09	2.92407e+09	6.11462e+09	2.31629e+09	1.77478e+09	2.38628e+09	2.0525e+09	6.83936e+09	1.04308e+10	8.06212e+08	1.66841e+09	3.31882e+09	5.01253e+09	5.43967e+09	6.69374e+09	8.14855e+09	9.77519e+09	1.22217e+10	1.46259e+10	1.3928e+10	1.53877e+10	1.82575e+10	2.0962e+10	2.23427e+10	2.26501e+10	2.59937e+10	2.84473e+10	2.71743e+10	2.59894e+10	1.37644e+09	2.56353e+09	5.29058e+09	6.06517e+09	6.27632e+09	7.52974e+09	9.06413e+09	1.08425e+10	1.28969e+10
332	1.66079e+08	1.55821e+08	1.86022e+08	6.46887e+07	1.39345e+07	1.18989e+06	6852894	2.94214e+07	4.57065e+07	1.3328e+08	9.26687e+07	4.65471e+07	1.36429e+08	5.23065e+08	3.21905e+08	8.58742e+07	3.51842e+07	1.45963e+08	2.86609e+08	3.17425e+07	2.22961e+08	1.49721e+08	182350529	1.65247e+08	1.36606e+08	1.50207e+08	2.01301e+08	2.46356e+08	3.10879e+08	4.03155e+08	4.59507e+08	4.04773e+08	3.95589e+08	4.74121e+08	8.26083e+08	6.54631e+08	4.89163e+08	670347407	5.98383e+08	5.64971e+08	5.99285e+08	6.27847e+08	7.93995e+08	6.86183e+08	4.76213e+08	4.69166e+08	5.45548e+08	5.49645e+08	5.87207e+08
333										1.17547e+08	1.07404e+07	3.7055e+07	1.46196e+08	1.07755e+08	2.15381e+08	4.99301e+07	3.24139e+07	4.44683e+07	3.07518e+07	7.1814e+07										6.12405e+09	8.22272e+09	1.07074e+10	1.12825e+10	1.34516e+10	1.41851e+10	1.5836e+10	1.72516e+10	1.85861e+10	2.0448e+10	1.89774e+10
334										4.53824e+08	2.03903e+08	9.65861e+07	4.44817e+08	1.07831e+09	6.4085e+08	4.51801e+08	5.39129e+08	6.98077e+08	1.12152e+09	5.67385e+08										4.41773e+09	4.48528e+09	5.989e+09	6.0218e+09	8.27681e+09	1.00412e+10	9.21485e+09	1.04848e+10	1.04547e+10	1.02829e+10	1.09716e+10
335	6.74487e+07	1.21502e+08	6.07956e+07	1.25276e+07	1.55795e+07	2.97246e+07	5.2101e+07	5.26891e+07	1.38139e+07	1.25393e+07	5.90319e+07	3.72045e+08	2.27356e+09	7.53869e+09	8.15896e+09	1.00192e+10	5.87534e+09	1.31227e+10	1.60453e+10	8.1161e+09	3.70301e+08	5.76962e+08	4.11315e+08	4.93633e+08	6.49004e+08	9.81226e+08	8.30942e+08	1.13461e+09	1.46339e+09	1.59471e+09	1.88482e+09	2.18776e+09	2.79479e+09	2.06176e+09	7.71833e+09	9.84326e+09	7.91206e+09	1.07842e+10	1.36992e+10	2.23882e+10	4.32291e+08	6.44332e+08	7.37503e+08	7.89043e+08	9.19056e+08	1.2252e+09	8.76981e+08	9.00913e+08	8.66921e+08
336	1.1317e+08	1.55271e+08	2.45008e+08	1.25974e+08	1.56847e+08	8.24204e+07	1.00395e+08	8.78383e+07	4.33331e+07	5.62647e+07	3.73814e+07	3.68836e+07	1.19097e+07	1.64823e+07	1.96981e+08	9.05883e+07	2.1065e+08	3.33264e+07	2.95603e+07	6.11738e+07	1.60453e+08	1.65743e+08	2.05109e+08	2.06906e+08	2.28845e+08	7.64244e+08	1.05718e+09	8.47278e+08	1.02086e+09	1.90125e+09	1.32899e+09	9.66341e+08	1.3666e+09	1.50685e+09	1.04944e+09	9.84968e+08	1.15164e+09	8.51408e+08	1.18617e+09	1.09223e+09	8.08505e+08	8.44031e+08	1.11324e+09	1.05936e+09	1.60883e+09	2.13426e+09	2.5633e+09	2.30739e+09	3.03775e+09
337	1.54087e+08	4.03361e+08	4.56173e+08	1.92139e+08	3.29547e+08	2.71966e+08	5.05519e+08	2.52903e+08	1.01387e+08	3.29433e+07	3.92472e+07	1.67141e+07	5.69628e+07	9.67041e+07	2.00796e+08	3.7029e+08	9.35683e+08	6.86207e+08	2.26175e+08	3.88564e+08	3.81878e+08	4.06698e+08	7.92385e+08	7.83608e+08	7.62993e+08	7.56927e+08	7.37232e+08	6.38135e+08	4.20744e+08	4.63763e+08	5.12269e+08	5.12542e+08	5.88072e+08	6.00759e+08	6.7693e+08	5.85515e+08	4.67902e+08	4.8921e+08	5.09094e+08	5.61874e+08	1.2825e+09	1.26764e+09	1.46113e+09	1.5405e+09	1.59972e+09	2.05687e+09	2.09453e+09	2.04367e+09	1.98007e+09
338	5.16897e+07	4.31458e+07	1.07642e+08	2.49785e+08	2.45023e+07	9.05074e+06	4.05433e+06	737592	1.51125e+06	1.00935e+08	4.59905e+07	5.37328e+08	3.35485e+08	3.6491e+07	4.29404e+08	6.36587e+06	1.973e+08	350173759	565748	7.64934e+08	3.89144e+08	3.96331e+08	4.13815e+08	3.8882e+08	4.11304e+08	4.09452e+08	3.87452e+08	2.44893e+08	5.76696e+08	7.6483e+08	8.31994e+08	1.04396e+09	2.1988e+09	9.93974e+08	7.67166e+08	1.01717e+09	1.94348e+09	1.53002e+09	1.40298e+09	1.55827e+09	5.67067e+08	9.02134e+08	9.62598e+08	1.16413e+09	1.15756e+09	1.10633e+09	1.02131e+09	8.96411e+08	2.30777e+09
339	9.77006e+07	5.04447e+07	3.56418e+07	1.71235e+08	1.47972e+08	1.33357e+08	7.28834e+07	9.45943e+07	1.45091e+07	1.10397e+06				927875	3.88525e+06	8.43964e+08	5.75738e+08	8.18336e+08	8.13423e+08	1.30837e+09	1.49269e+08	2.77295e+08	3.51477e+08	5.38244e+08	6.95545e+08	8.33316e+08	1.21237e+09	9.54356e+08	6.12666e+08	1.68592e+08	5.58913e+07				5.28124e+09	6.49071e+09	8.33949e+09	9.40504e+09	2.12335e+10	3.74975e+10	4.11398e+08	5.73326e+08	9.36076e+08	1.01771e+09	1.36102e+09	1.6992e+09	1.93813e+09	2.23289e+09	2.26777e+09
340	8.26804e+07	4.52688e+08	2.34167e+08	5.68332e+08	1.42887e+08	8.0537e+07	4.72004e+07	1.03237e+08	1.09365e+08	6.25925e+07	1.86605e+08	1.38249e+08	1.30635e+08	3.07253e+08	8.04968e+08	9.06238e+08	8.80341e+08	1.21509e+09	5.4753e+08	1.65787e+08	9.03817e+08	1.08875e+09	2.39762e+09	2.05146e+09	2.0914e+09	1.76383e+09	2.62919e+09	1.56044e+09	2.16159e+09	2.4686e+09	2.70606e+09	3.21107e+09	4.02788e+09	4.51908e+09	6.18326e+09	7.91517e+09	7.98403e+09	8.60259e+09	7.22967e+09	4.34769e+09	1.81162e+09	2.5143e+09	4.62704e+09	5.0416e+09	5.57384e+09	5.76173e+09	5.85974e+09	4.93895e+09	3.83078e+09
341	1.64098e+07	1.16504e+08	1.54798e+08	1.18828e+08	2.26914e+08	2.87399e+08	2.93122e+08	3.48687e+08	1.72571e+08	1.64259e+08	1.23008e+08	1.90111e+08	3.00963e+08	2.00346e+08	2.75781e+08	4.41623e+08	6.25646e+08	8.47231e+08	1.89271e+09	2.60316e+09	1.15442e+08	1.16388e+08	2.04579e+08	3.74737e+08	3.86959e+08	6.03729e+08	1.00802e+09	1.46585e+09	1.60699e+09	2.04467e+09	2.75611e+09	1.51702e+09	1.76243e+09	1.76558e+09	1.65184e+09	1.60686e+09	1.34393e+09	1.0101e+09	1.00549e+09	1.31743e+09	1.6104e+08	4.37139e+08	5.5141e+08	6.40144e+08	9.90346e+08	1.11419e+09	1.32708e+09	1.71652e+09	1.79545e+09
342										60940	176977	10054	7.7857e+07	1.77431e+08	1.14569e+08	5.66117e+07	1.0191e+08	1.62517e+08	1.40301e+08	496638										2.01117e+06	7.64179e+07	3.87517e+07	3.01174e+08	3.77763e+08	5.1657e+08	423076894	2.93837e+08	3.98168e+08	1.31022e+09	2.12978e+09	2.48518e+08	3.44196e+08	4.19798e+08	4.28847e+08	5.53203e+08	6.10363e+08	8.09542e+08	9.84829e+08	9.05915e+08
343			1.37656e+08	2.45299e+08	2.27107e+08	1.79221e+08	3.4379e+08	2.44392e+08	6.21988e+08	6.70124e+08	2.33966e+08	6.0032e+08	5.22571e+08	6.81359e+08	4.97101e+08	5.05091e+08	1.23491e+09	6.65451e+08	4.6766e+08	2.19185e+08	6.46747e+08	7.85789e+08	1.04569e+09	1.47192e+09	2.26666e+09	3.00295e+09	3.8149e+09	4.94762e+09	1.01037e+10	8.53793e+09	3.28825e+09	2.19886e+09	3.39722e+09	3.89129e+09	3.94651e+09	3.90141e+09	4.17113e+09	4.3528e+09	4.94958e+09	6.20662e+09	7.40842e+08	8.95663e+08	1.99158e+09	2.24461e+09	2.55839e+09	3.08912e+09	3.74439e+09	4.72602e+09	6.03593e+09
344					7.95449e+07	1.7139e+08	6.72286e+07	2.0154e+08	2.0126e+08	3.25972e+08	2.05169e+08	1.00642e+08	2.27123e+08	9.80147e+07	1.74151e+08	3.14749e+08	6.75695e+08	3.47633e+08	2.68268e+09	3.66424e+09			7.91565e+08	5.30855e+08	1.02674e+09	2.09172e+09	2.02715e+09	2.52526e+09	3.70494e+09	4.82464e+09	5.93088e+09	7.49131e+09	9.45145e+09	1.15398e+10	1.45253e+10	1.65825e+10	1.99592e+10	2.23834e+10	2.56138e+10	2.97545e+10			6.48519e+08	5.89979e+08	8.3295e+08	2.29294e+09	2.83254e+09	2.91665e+09	3.51487e+09
345										7.32293e+07	9.60975e+07	1.16593e+08	1.87463e+08	9.45176e+07	1.92346e+08	3.95123e+08	203239295	1.49856e+08	1.83034e+08	1.43963e+08										3.57639e+09	4.16354e+09	4.15806e+09	4.87839e+09	6.4265e+09	5.87084e+09	7.111e+09	6.76229e+09	6.54582e+09	6.3276e+09	8.17817e+09
346		2.39135e+07	4.68935e+08	1.36481e+08	4.78418e+07	1.27238e+08	4.13984e+06	2.15941e+08	1.74647e+07	2.88823e+08	5.56927e+08	2.5947e+07	1.05281e+08	3.57735e+07	1.18755e+08	1.66506e+08	2.66379e+08	6.53199e+07	1.29394e+08	5.17345e+07	1.44442e+08	2.4875e+08	4.73634e+08	6.20377e+08	4.83375e+08	6.35209e+08	7.51427e+08	6.63549e+08	8.91274e+08	8.9556e+08	8.53831e+08	9.28431e+08	1.07318e+09	1.21733e+09	1.11914e+09	1.11524e+09	1.17204e+09	1.19754e+09	1.33103e+09	1.32555e+09	1.97392e+08	3.40271e+08	1.38717e+09	1.36521e+09	1.38739e+09	1.5436e+09	1.68825e+09	1.78461e+09	1.9071e+09
347			3.90007e+07	8.27301e+08	1.33889e+08	2.3355e+08	1.19057e+07	5.30685e+07	1.86031e+07	9.09035e+07	3.8836e+08	2.31718e+08	2.25082e+08	2.2952e+08	2.50482e+08	1.07594e+08	3.50817e+07	1.41337e+09	2.77313e+08	4.10096e+08	3.90043e+08	4.55182e+08	4.22645e+08	5.55157e+08	5.95356e+08	6.3313e+08	7.71585e+08	5.49537e+08	5.83167e+08	5.94929e+08	5.29691e+08	6.02985e+08	8.11889e+08	1.39148e+09	1.02106e+09	1.17806e+09	1.22228e+09	9.44598e+08	2.21979e+08	6.33237e+08	4.26075e+08	5.08967e+08	1.00227e+09	1.44021e+09	1.38885e+09	1.447e+09	1.36606e+09	1.05158e+09	1.01099e+09
348			165670000	149518000	235191000	363913000	304211000	125790000	91112000	121384000	151571000	87560000	83203000	5.88625e+07	5.26085e+07	3.50346e+08	3.53648e+08	5.15342e+08	2.28027e+08	1.96771e+08			4222857000	5334029000	5943823000	6973113000	7709565000	9026340000	10241004000	12260744000	3450586000	3802423000	4403098000	5.39557e+09	8.16191e+09	1.74599e+10	1.86454e+10	1.8955e+10	1.98464e+10	2.07501e+10			3256426000	3877969000	4361135000	4954091000	5413438000	5316420000	5640964000
349			5.98259e+06	1.97393e+06	8.66558e+06	1.04503e+08	6.99378e+07	9.19603e+07	1.09623e+08	1.47387e+08	2.27446e+07	2.85284e+07	2.28839e+09	1.10745e+09	2.95317e+08	1.19997e+09	1.37374e+09	3.72485e+09	3.64023e+09	4.44094e+09		3.55284e+08	3.65194e+08	3.37783e+08	3.23944e+08	3.90655e+08	5.14611e+08	5.32627e+08	7.17028e+08	7.74349e+08	6.67891e+08	1.04506e+09	3.13138e+09	6.98136e+09	1.00034e+10	1.13868e+10	1.05031e+10	1.16016e+10	1.27758e+10	1.3306e+10		3.8191e+08	4.05311e+08	4.12971e+08	5.6686e+08	7.0605e+08	6.69932e+08	7.33174e+08	8.64177e+08
350			3.943e+07	3.17194e+06	1.02259e+07	970834	484703	2.06941e+06	100552	378694	77712.1	3299	409731	364264	171499	147884	295810	305031	6.72237e+06	46356.2		1.72722e+08	1.62226e+08	1.71597e+08	2.75898e+07	1.04821e+07	6.97051e+06	813051	1.51861e+06	3.01853e+06	3.4323e+06	5.30367e+06	5.78474e+06	5.59508e+06	4.97784e+06	5.37934e+08	2.0286e+09	6.38757e+08	2.89949e+08	2.48569e+07		3.82451e+08	4.31875e+08	4.2835e+08	3.16087e+08	2.40812e+08	2.32053e+08	1.57998e+08	7.48391e+07
351						2.80599e+06	1.25042e+08	4.79661e+08	1.9112e+08	8.13033e+07	2.61646e+08	2.71165e+08	1.37456e+08	2.19147e+08	1.89148e+08	2.65516e+09	2.13685e+09	1.72779e+09	7.63523e+09	1.88157e+08			5.08971e+08	6.11479e+08	6.58693e+08	9.15133e+08	1.12798e+09	1.72144e+09	2.24345e+09	2.94544e+09	3.35437e+09	4.07543e+09	5.08387e+09	5.23681e+09	4.81602e+09	4.27854e+09	4.79298e+09	4.80003e+09	5.43119e+09	5.43119e+09			2.31819e+08	4.26438e+08	4.82119e+08	1.05738e+09	1.33242e+09	1.69154e+09	2.481e+09
352				1.28509e+08	4.51461e+08	3.78422e+08	1.49459e+09	6.52732e+08	1.54566e+08	3.07886e+07	1.87547e+09	5.38361e+08	2.24075e+09	3.92334e+09	2.59946e+09	4.68314e+09	6.19211e+09	7.07266e+09	2.78513e+09	4.88281e+09		2.67756e+08	4.0808e+08	3.85377e+08	7.52686e+08	1.1269e+09	1.3462e+09	1.544e+09	1.88767e+09	2.90619e+09	2.64002e+09	3.76257e+09	3.16951e+09	3.39634e+09	3.61183e+09	3.65465e+09	3.84328e+09	5.69819e+09	7.03803e+09	1.00171e+10		6.783e+08	7.81791e+08	9.59851e+08	1.52246e+09	2.11818e+09	3.8169e+09	4.85591e+09	5.05588e+09
353					3.90207e+06	7.64003e+07	1.56571e+08	1.37613e+08	1.88037e+07	2.2131e+07	1.34526e+07	9.86555e+06	2.47736e+08	2.75358e+08	5.00561e+08	6.60424e+08	3.48744e+08	3.48591e+08	1.71996e+08	4.85143e+07			2.87121e+08	303701931	3.40846e+08	3.54421e+08	3.97652e+08	5.54708e+08	5.92813e+08	6.12388e+08	6.37875e+08	6.08201e+08	9.02763e+08	9.33884e+08	9.31194e+08	9.45734e+08	9.62632e+08	1.29522e+09	1.73995e+09	2.05991e+09			4.80924e+08	3.13216e+08	3.5968e+08	5.40584e+08	8.07904e+08	8.62405e+08	8.62208e+08
354					1.78256e+06	5.24201e+06	1.14748e+08	1.88533e+08	1.29506e+07	5.42841e+07	1.52527e+08	5.37223e+07	1.03047e+08	1.26512e+08	1.71083e+08	4.68335e+08	444245781	6.0506e+08	4.91356e+08	4.34163e+08			1.85732e+08	2.78093e+08	2.23383e+08	2.25935e+08	4.75132e+08	7.06146e+08	9.32496e+08	9.58336e+08	1.09863e+09	1.22402e+09	1.58636e+09	1.80621e+09	1.88301e+09	2.03161e+09	2.36804e+09	2.61488e+09	3.66561e+09	4.22775e+09			1.51431e+08	1.46964e+08	1.54128e+08	3.90641e+08	4.84413e+08	4.54234e+08	5.95008e+08
355					5.66731e+08	1.02992e+08	8.10266e+07	1.32175e+07	4.6405e+06	1.48523e+06	1.01634e+06	3.19935e+06	9.39612e+06	1.94927e+07	7.40531e+06	1.289e+08	3.99764e+06	5.0673e+07	6.96895e+07	2.96714e+08			6.06756e+08	5.25583e+08	4.60157e+08	6.96355e+08	9.27098e+08	7.06103e+08	7.07414e+08	6.70476e+08	7.11615e+08	4.45561e+08	4.54968e+08	3.79041e+08	3.0346e+08	3.0088e+08	2.89327e+08	2.50607e+08	4.12396e+08	1.57038e+09			5.54183e+08	1.3632e+09	1.81434e+09	2.22456e+09	2.28798e+09	2.17119e+09	1.99792e+09
356										8.61484e+06	1.62062e+07	2.23318e+07	2.40894e+07	5.89578e+07	1.69651e+08	1.21655e+08	1.48225e+08	6.84653e+07	3.98753e+07	7.32482e+07										3.56798e+09	4.37813e+09	5.18143e+09	5.90631e+09	7.03217e+09	8.5761e+09	1.0072e+10	1.15245e+10	1.20601e+10	1.33582e+10	3.62004e+10
357										3.28225e+08	6.93141e+08	7.24249e+08	7.68025e+08	2.32095e+09	1.40503e+09	7.0343e+08	6.82063e+08	1.37474e+09	1.56744e+09	1.79535e+09										1.28952e+09	1.72395e+09	2.37045e+09	3.29121e+09	6.05347e+09	1.11073e+10	1.32634e+10	1.58463e+10	1.78701e+10	2.14381e+10	2.62391e+10
358			4083336	7.63654e+06	7.48788e+07	3.60293e+07	52540208	1.80994e+08	9.86856e+07	1.31191e+08	1.90792e+08	1.54363e+08	2.25777e+08	1.20148e+08	1.13743e+08	7.79439e+07	2.02939e+08	1.03039e+08	2.31547e+08	1.10505e+08	9.85161e+07	1.70257e+08	3.25209e+08	4.64822e+08	5.46591e+08	7.0198e+08	1.1561e+09	1.40282e+09	1.90491e+09	2.24081e+09	2.42886e+09	3.0291e+09	2.34976e+09	2.68057e+09	2.98064e+09	3.2325e+09	3.63039e+09	4.52978e+09	4.943e+09	4.943e+09	5.87723e+07	1.22644e+08	1.6362e+08	5.58091e+08	8.06399e+08	9.97778e+08	1.52448e+09	1.66186e+09	2.43713e+09
359			8.24154e+06	2.60962e+07	6.09e+07	6.69412e+07	2.20612e+07	1.0554e+07	7.63548e+06	2.31554e+07	4.06226e+07	1.08392e+08	2.29691e+08	2.98692e+08	4.28645e+08	7.88819e+08	9.37031e+08	5.76936e+08	1.12058e+09	1.62515e+09		3.70917e+07	5.86996e+07	5.53795e+07	6.45056e+07	7.6897e+07	9.36592e+07	1.02243e+08	1.11577e+08	1.19033e+08	1.46554e+09	1.75235e+09	1833403036	2.43818e+09	3.13951e+09	4.32407e+09	5.36374e+09	6.02112e+09	6.76661e+09	6.60651e+09		8.89387e+07	1.19451e+08	1.59363e+08	3.00956e+08	3.08183e+08	2.4429e+08	2.48915e+08	2.55995e+08
360					2.05021e+07	1.1131e+08	1.87838e+08	8.1136e+07	1.33713e+08	3.63644e+08	6.35763e+08	5.2867e+08	5.8778e+08	1.68252e+09	1.89817e+09	2.91146e+09	3.04013e+09	5.43458e+09	5.92689e+09	7.10774e+09			3.46307e+08	3.15271e+08	2.14776e+08	2.15381e+08	2.66943e+08	2.36739e+08	3.45857e+08	5.72428e+08	6.68682e+08	7.29712e+08	8.67227e+08	1.04819e+09	1.00609e+09	1.21055e+09	1.42184e+09	2.22553e+09	2.17017e+09	2.66612e+09			1.42411e+08	1.60483e+08	2.06698e+08	4.44943e+08	4.51749e+08	4.58096e+08	5.62047e+08
361										2.9357e+07	2.17917e+07	1.00338e+07	1.14913e+07	9.78602e+06	4.73692e+06	1.39041e+07	1.53552e+07	1.28385e+07	9.38592e+06	1.21303e+07										4.19096e+08	5.62361e+08	5.87626e+08	6.26477e+08	6.65905e+08	6.97993e+08	9.17578e+08	1.0914e+09	1.06867e+09	1.37557e+09	1.31077e+09
362										8.18261e+07	8.11191e+07	5.33214e+07	1.1307e+08	1.33089e+08	2.39758e+08	4.76323e+08	4.29233e+08	2.86973e+08	2.31826e+08	2.91799e+08										1.22283e+09	1.08168e+09	1.38948e+09	1.77681e+09	2.09401e+09	2.69538e+09	2.88417e+09	3.53667e+09	5.24762e+09	5.94527e+09	5.19732e+09
363				6.43949e+07	8.13204e+07	4.26942e+08	6.66801e+07	2.94764e+07	4.05725e+07	4.15011e+07	4.28597e+07	7.70618e+06	2.79387e+08	3.71081e+08	1.21889e+09	2.47676e+08	1.31059e+08	5.64156e+08	2.89093e+08	2.8867e+09		4.23134e+08	6.1279e+08	8.11868e+08	8.49466e+08	9.19596e+08	9.9169e+08	1.0712e+09	1.21956e+09	4.58358e+08	4.23767e+08	3.19095e+08	3.30882e+08	2.43219e+08	2.06022e+07	8.00376e+07	1.19333e+07	3.61647e+08	7.16918e+08	7.91712e+08		3.70969e+08	5.44945e+08	5.93089e+08	7.17908e+08	1.56154e+09	1.26606e+09	1.13325e+09	1.47819e+09
364				5.57527e+07	5.29881e+07	1.00186e+08	1.0948e+08	6.69964e+07	1.31177e+08	1.39591e+08	2.27936e+08	1.35039e+08	1.25067e+08	3.98108e+08	6.30376e+08	460966520	7.94712e+08	4.55746e+08	6.46561e+08	1.76163e+08		1.70512e+08	2.76965e+08	3.16279e+08	4.29682e+08	6.95529e+08	1.37283e+09	2.0604e+09	4.43107e+09	5577885152	5.05345e+09	4.02962e+09	7.6547e+09	9.60394e+09	8.24844e+09	9.54958e+09	9.2681e+09	7.7409e+09	8.13907e+09	1.13442e+10			1.67724e+08	2.39476e+08	4.70499e+08	7.18306e+08	9.65597e+08	1.48623e+09	1.99497e+09
365										197146147	114169274	260418901	341961563	282618790	364837552	379162978	386613594	338603265	340301445	454442075										1321202836	1677608798	2283755996	2897911770	3982984961	4155480687	4309694751	4317698681	4377987206	5040519890	6248882105
366			9.92102e+06	2.11543e+08	1.03568e+08	1.56192e+08	1.55564e+08	6.91148e+07	2.52263e+08	1.25567e+08	3.20065e+08	2.40768e+08	1.18261e+08	2.3956e+08	1.83506e+08	8.86562e+07	5.38965e+08	2.91317e+07	2.92645e+08	6.34456e+07	2.10664e+08	2.30193e+08	2.74613e+08	3.48508e+08	3.75759e+08	5.02555e+08	5.70815e+08	7.97309e+08	1.03869e+09	1.13731e+09	1.31286e+09	1.60253e+09	1.32353e+09	1.20307e+09	1.18617e+09	1.1898e+09	9.93939e+08	1.43727e+09	1.64337e+09	1.64337e+09	2.34483e+08	2.69563e+08	6.88375e+08	7.20142e+08	8.30925e+08	1.07208e+09	1.11422e+09	1.59937e+09	1.78868e+09
367										3.89717e+07	6.28626e+07	4.46234e+07	4.96553e+07	1.42339e+08	2.09641e+08	2.73483e+08	2.03936e+08	2.88018e+08	3.32533e+08	4.02798e+08										9.94452e+08	1.13969e+09	1.2913e+09	1.44889e+09	1.87854e+09	2.22033e+09	2.74135e+09	3.10326e+09	3.2472e+09	3.62457e+09	3.73917e+09
368			387166	1193764	1.10741e+07	1.82332e+07	1.02444e+07	6.45264e+06	7.41079e+06	1.9932e+07	2.11848e+07	1.02688e+08	1.933e+08	3.44276e+07	4.96658e+07	4.44441e+08	9.48356e+07	5.93104e+08	1.45644e+08	1.19336e+08	1.85816e+08	2.35587e+08	2.00257e+08	1.9717e+08	2.7612e+08	3.21176e+08	3.7571e+08	2.72059e+08	1.49015e+08	1.65933e+08	1.72755e+08	1.73529e+08	2.06427e+08	2.09611e+08	2.54833e+08	1.62161e+08	1.86634e+08	2.96194e+08	3.34205e+08	3.42996e+08	9.40167e+07	1.43823e+08	1.31947e+08	3.50247e+08	4.96764e+08	5.44796e+08	5.46711e+08	4.84865e+08	2.64655e+08
369	2.7965e+08	7.17401e+08	8.93484e+08	1.33851e+09	6.29964e+08	1.03785e+09	2.20205e+08	1.09106e+08	1.6313e+09	-4.86897e+07	1.03525e+09	1.62534e+08	1.94438e+09	1.57097e+09	1.61878e+09	1.74367e+09	1.84263e+09	1.5578e+09	1.89134e+09	8.1483e+07	4.374e+09	5.05565e+09	4.05871e+09	4.6563e+09	5.17326e+09	5.0543e+09	3.18825e+09	1.09642e+09	1.68272e+09	8.16954e+08	5.67417e+08	5.24828e+08	9.36743e+08	1.20573e+09	1.13838e+09	1.25632e+09	2.99739e+09	4.09384e+09	4.20992e+09	4.20992e+09	7.01849e+09	7.73991e+09	7.67958e+09	7.4786e+09	7.97694e+09	8.09095e+09	4.44042e+09	3.87941e+09	5.27959e+09
370	9.68027e+08	5.44838e+08	7.82203e+08	8.69133e+08	9.17501e+08	1.15295e+09	1.01314e+09	9.96731e+08	1.57678e+09	1.65773e+09	1.35721e+09	8.03405e+08	1.27055e+09	1.49115e+09	7.24455e+08	1.15581e+09	1.21548e+09	2.5202e+09	3.22431e+09	3.00932e+09	7.41282e+08	1.01648e+09	1.34982e+09	1.65911e+09	1.95553e+09	2.719e+09	3.17866e+09	3.98199e+09	4.9788e+09	5.4306e+09	4.88374e+09	3.434e+09	3.44746e+09	2.78017e+09	2.91297e+09	2.99841e+09	2.71903e+09	2.22028e+09	3.06007e+09	2.3943e+09	2.55906e+09	3.24416e+09	3.92247e+09	4.54382e+09	4.76451e+09	5.63092e+09	6.12218e+09	6.89744e+09	8.49187e+09
371	851003	4375		1.11877e+07	4.34894e+06	2.42789e+07	6.90312e+06	4.80996e+06	5.04793e+06	7.52419e+06	1.6452e+06	1.98477e+06	795695	9.79928e+07	9.72485e+08	3.20758e+09	6.27689e+08	8.47957e+08	1.29892e+09	1.18491e+10	2.26548e+07			2.06742e+08	3.27465e+08	3.05125e+08	3.28451e+08	4.27275e+08	4.35733e+08	4.34932e+08	4.51869e+08	3.74077e+08	4.30281e+08	1.34228e+09	1.43796e+09	2.35575e+09	3.06595e+09	3.45755e+09	3.54993e+09	1.62662e+09	7.076e+08	7.06536e+08	5.57603e+08	3.79197e+08	3.38416e+08	3.49528e+08	3.27894e+08	3.21098e+08	2.93222e+08
372											11380	18530	8319.22	788369	1.10848e+06	3.95819e+08	4.38771e+08	6.17581e+07	1.94745e+08	3.13859e+07										5.1748e+07	2.29112e+07	2.32541e+06	1.79817e+07	4.94692e+07	3.68559e+07	3.53659e+09	2.81062e+09	1.81769e+09	2.32339e+09	7.96951e+08
373	7.44451e+07	1.16542e+08	1.94215e+08	5.17542e+08	2.38455e+08	6.99304e+08	3.44747e+08	7.07506e+07	9.88361e+08	2.02241e+08	6.20784e+07	4.22814e+08	4.25879e+07	2.44049e+08	5.27181e+08	6.14025e+08	1.19017e+09	2.09213e+10	2.59572e+10	2.41093e+10	2.10171e+09	2.22354e+09	2.69784e+09	2.7286e+09	2.90267e+09	4.09693e+09	4.08542e+09	3.4052e+09	4.4663e+09	3.95144e+09	3.43607e+09	2.34812e+09	2.13421e+09	1.33547e+09	2.02775e+09	2.63735e+09	2.97782e+09	1.85297e+10	1.94455e+10	1.62612e+10	4.07552e+09	3.82458e+09	4.68414e+09	6.3925e+09	6.31667e+09	7.04021e+09	7.84695e+09	7.30764e+09	5.88718e+09
374										8.34052e+06	1.18184e+07	1.37651e+07	6.58808e+06	2.5202e+06	5.98374e+07	7.07515e+07	4.71587e+07	4.15548e+07	3.78766e+07	1.16825e+08										3.32161e+08	2.51681e+08	5.00198e+08	3.28389e+08	2.33158e+08	1.86227e+09	1.81222e+09	2.33282e+09	3.33346e+09	2.52879e+09	5.53656e+09
375	1.69303e+08	1.74916e+08	6.39292e+08	1.9729e+08	3.61658e+08	1.17082e+08	2.36219e+08	5.68259e+07	1.19571e+08	4.88563e+08	6.40831e+08	1.83442e+08	2.20178e+08	9.11728e+07	7.19377e+07	64284000	4.22242e+08	3.48361e+08	1.08121e+09	3.63926e+08	1.53402e+08	2.75934e+08	3.17356e+08	2.82291e+08	4.79361e+08	1.51909e+09	1.63747e+09	1.47734e+09	1.58549e+09	1.55199e+09	2.14508e+09	1.87115e+09	1.91553e+09	2.11525e+09	2.1296e+09	1.85781e+09	1.67524e+09	1.42048e+09	3.08093e+08	1.76554e+08	5.7631e+08	5.20493e+08	1.01506e+09	1.63368e+09	1.59811e+09	2.4221e+09	2.81157e+09	2.63812e+09	2.86911e+09
376	2.67654e+07	8.49999e+07	8.96284e+07	1.57608e+08	1.14968e+08	3.65675e+08	3.35889e+08	5.62331e+07	1.7162e+08	3.11557e+07	6.77435e+07	9.34154e+07	1.23523e+08	2.14557e+07	2.54589e+07	1.0611e+07	1.15065e+08	2.77323e+08	3.80253e+08	8.30496e+08	1.30781e+08	1.41651e+08	4.15508e+08	3.50641e+08	3.5141e+08	5.25027e+08	5.4014e+08	6.40277e+08	5.5794e+08	5.78278e+08	5.99838e+08	3.76184e+08	5.58864e+08	5.2943e+08	4.98989e+08	5.65184e+08	1.1656e+09	1.1652e+09	1.38976e+09	1.72356e+09	4.14857e+08	4.55758e+08	5.1436e+08	6.62743e+08	5.15633e+08	9.62571e+08	1.02636e+09	1.02612e+09	1.02282e+09
377										2.32516e+08	1.85657e+08	1.04791e+08	1.26661e+08	9.21734e+07	1.32186e+08	1.002e+08	1.25768e+08	4.88871e+08	5.49467e+08	1.01612e+09										1.57045e+09	1.63327e+09	1.39226e+09	1.52093e+09	1.81011e+09	2.80259e+09	3.27635e+09	7.74298e+09	1.57698e+10	1.60591e+10	1.76162e+10
378										5.91103e+07	6.40886e+06	3.99063e+06	437281	816935	7.59704e+06	1.54066e+08	4.44868e+07	3.79432e+07	9.75843e+07	7.05653e+07										4.79892e+08	4.70891e+08	1.817e+08	1.1777e+08	1.54348e+09	1.45532e+09	1.40257e+09	4.73434e+09	8.84061e+09	1.06126e+10	8.17768e+09
379	9.05276e+07	172470111	4.80807e+08	2.74595e+09	6.58297e+08	1.78862e+08	1.50245e+08	1.71064e+08	3.06756e+08	3.3873e+08	1.08645e+09	2.62808e+08	3.79813e+09	4.57065e+09	1.228e+09	2.62202e+09	3.87038e+09	1.19548e+10	4.07213e+10	6.58589e+09	3.82337e+09	3.97427e+09	4.82838e+09	1.14418e+10	1.15535e+10	1.16884e+10	1.52994e+10	1.65095e+10	2.32143e+10	2.94686e+10	3.0408e+10	3.29794e+10	6.05882e+10	7.36625e+10	7.98566e+10	8.64877e+10	8.87754e+10	8.97483e+10	1.19066e+11	1.59254e+11	3.45089e+09	3.78055e+09	4.03509e+09	6.94241e+09	7.39414e+09	7.37271e+09	7.10706e+09	6.7775e+09	9.88454e+09
380										6.84956e+08	6.50465e+08	4.25228e+08	8.06388e+08	3.12984e+08	3.35444e+08	2.29654e+08	4.15739e+08	8.6387e+08	3.00499e+08	1.86714e+08										1.48126e+10	1.86481e+10	2.09409e+10	2.40829e+10	3.00369e+10	3.14793e+10	3.33319e+10	3.182e+10	3.04549e+10	2.77402e+10	2.64587e+10
381	3.36633e+07	7.05672e+06	98320	1.46179e+06	1.73339e+06	2.20122e+08	5.51966e+06	5.72405e+06	954008	1.67192e+07	95221615	4.79453e+07	3.88388e+06	1.0118e+07	125260	5447255	2946676	1.32613e+07	2.25014e+08	6.73712e+06	1.43436e+08	1.18707e+08	6.16382e+07	1.55194e+08	1.86497e+08	224463397	338092502	1.22982e+08	3.45595e+08	1.56367e+08	6.06896e+07	5.66445e+07	5.80543e+07	9.26409e+07	2.64862e+08	109844532	10048308	21045810	5.04586e+07	1.75089e+08	8.91384e+08	8.44271e+08	7.20113e+08	8.01201e+08	8.49447e+08	1.26643e+09	1.33188e+09	1.18522e+09	9.35763e+08
382	6.99589e+06	1.72534e+08	1.75816e+07	4.7674e+07	1.66068e+07	1.23369e+07	2.88935e+07	8.75071e+07	4.32442e+08	1.06633e+07	2.05498e+07	3.0241e+08	8.05872e+07	3.43058e+08	1.69892e+08	9.95897e+08	7.51755e+08	4.21522e+08	3.59097e+08	8.49487e+08	6.33709e+08	5.59365e+08	6.39062e+08	7.0246e+08	3.8636e+08	4.74541e+08	5.08188e+08	5.13807e+08	4.29028e+08	564089046	7.29342e+08	7.5497e+08	8.99447e+08	8.88759e+08	8.35795e+08	7.9776e+08	8.39794e+08	1.65111e+09	3.34985e+09	3.34985e+09	1.3628e+09	1.58578e+09	1.52997e+09	1.36586e+09	1.39277e+09	1.29962e+09	1.50258e+09	1.3768e+09	1.23353e+09
383	2.3909e+07	2.83108e+07	4.73472e+07	2.59799e+07	1.94536e+07	1.66924e+07	1.16876e+07	1.88166e+07	780599	6.10351e+07	1.99867e+07	8.35265e+06	6.38779e+07	6.6938e+08	9.66202e+07	2.94281e+07	4.03695e+07	8.64587e+07	3.28887e+07	6.4122e+06	3.97362e+08	3.89755e+08	4.67887e+08	5.59459e+08	5.96337e+08	6.65114e+08	8.4173e+08	9.20465e+08	1.02767e+09	1.13547e+09	1348785953	1.47272e+09	1.85769e+09	2.30025e+09	2.6415e+09	2.89511e+09	2.49748e+09	2.36656e+09	2.20716e+09	2.32101e+09	6.67037e+08	5.89351e+08	6.2799e+08	6.1276e+08	6.2134e+08	6.61634e+08	9.77934e+08	9.56159e+08	9.46596e+08
384	1.05738e+08	1.08162e+08	1.43671e+08	121938279	90153691	77699363	295702350	85601409	176241560	112223951	609462751	418682351	367334362	967699237	1560987245	4036001331	1985723782	1244635111	5125753095	435959439	7.34755e+08	1.109e+09	1758647799	1907247541	2016947717	2245675877	2441949742	2753172249	2895556680	3711345600	4166055393	4937696440	5751249330	6960195011	7452753233	7796331282	7751691683	7734848084	7131134732	7131134732	1.56931e+09	1.98102e+09	2457471215	2590674148	2792223976	2781710585	2700985931	2526991699	2875035348
385										2.80726e+08	9.05414e+07	1.23833e+07	4.42212e+07	3.2444e+07	3.22209e+07	7.50907e+08	7.61192e+07	3.70162e+07	3.46658e+07	4.32718e+07										2.08942e+09	2.30715e+09	2.46586e+09	2.9663e+09	1.15751e+10	1.21013e+10	1.19402e+10	1.1688e+10	1.08112e+10	9.98367e+09	1.01215e+10
386	8.00159e+07	8.42207e+07	1.87998e+07	1.09663e+08	1.2574e+08	4.00487e+07	5.40024e+06	567025	2750	5564	26639.6	1.80086e+06	2.20381e+07	1.45256e+07	1.4885e+07	2.77617e+08	8.80779e+08	3.69971e+08	6.92067e+09	5.07872e+07	6.11227e+08	7.25292e+08	5.811e+08	4.96128e+08	7.29744e+08	5.5965e+08	2.10763e+08	1.67912e+08	1.63337e+08	1.04925e+08	1.41319e+08	5.38164e+08	6.26086e+08	7.23613e+08	2.11542e+09	2.2648e+09	2.66717e+09	2.84819e+09	4.31196e+09	4.31196e+09	8.71759e+08	1.17028e+09	1.06644e+09	1.20179e+09	1.28379e+09	8.77409e+08	3.93896e+08	3.82838e+08	3.26118e+08
387										2.24241e+08	2.48699e+08	8.10519e+07	2.87918e+08	2.56583e+08	4.24094e+08	3.41296e+08	7.48794e+08	3.09483e+08	4.0576e+08	2.91568e+08										5.45785e+09	6.3787e+09	7.2614e+09	2.10745e+10	2.48377e+10	2.79016e+10	2.99524e+10	2.99254e+10	2.9868e+10	3.36408e+10	3.26939e+10
388	9.55613e+07	5.58293e+07	3.28436e+08	6.4971e+07	1.58841e+08	4.62897e+07	1.12708e+08	1.74283e+08	4.70579e+07	2.11154e+08	2.36429e+07	5.34503e+06	7.34451e+06	2.33733e+07	1.42371e+06	2.24864e+08	6.83098e+08	1.48584e+09	1.67308e+09	3.5248e+09	1.85951e+08	3.47838e+08	8.65613e+08	1.50576e+09	2.02438e+09	2.4929e+09	2.98058e+09	2.43107e+09	2.16679e+09	2.31394e+09	1.33776e+09	9.94101e+08	1.16568e+09	1.03169e+09	4.03924e+08	7.9203e+08	1.10803e+09	1.3121e+09	5.79279e+07	2.89431e+08	4.67768e+08	6.70177e+08	1.57908e+09	1.35554e+09	1.02141e+09	1.27999e+09	1.26482e+09	1.52012e+09	1.79959e+09
389	2.21232e+08	7.18221e+07	7.61108e+07	1.50054e+08	2.28244e+08	6.56661e+07	4.3622e+07	1.2587e+07	3.69369e+07	1.7572e+06	2.2464e+07	2.16681e+07	7.26885e+07	1.65412e+07	1.23301e+07	1.05979e+07	7.84571e+06	4.21924e+06	8.76788e+08	5.7228e+08	1.90623e+09	2.37108e+09	3.20161e+09	2.89686e+09	2.32498e+09	2.29088e+09	1.58931e+09	7.9835e+08	5.81394e+08	5.73474e+08	1.33877e+09	1.26905e+09	1.36476e+09	1.13566e+09	1.35447e+08	1.10826e+08	1.95035e+08	3.10338e+08	4.23299e+09	6.47445e+09	1.56468e+09	1.91948e+09	1.77774e+09	1.68213e+09	2.0712e+09	2.14088e+09	1.73525e+09	1.21453e+09	9.07088e+08
390	1.22048e+08	1.72748e+08	7.69715e+07	1.14129e+08	1.58599e+08	6.74743e+08	4.61936e+08	1.50166e+08	2.33497e+08	3.06654e+08	2.0821e+08	1.23986e+08	1.72379e+08	1.05674e+08	1.22561e+08	4.02154e+07	3.66699e+08	3.40966e+08	7.13562e+06	1.83492e+06	4.09378e+08	4.82005e+08	6.33629e+08	7.45108e+08	9.03291e+08	1.07399e+09	8.9738e+08	1.23601e+09	8.66775e+08	9.62597e+08	5.74523e+08	9.70338e+08	6.45596e+08	6.20318e+08	2.62802e+08	4.21755e+08	4.603e+08	1.9024e+09	4.46277e+08	1.04048e+08	8.20897e+08	1.20806e+09	1.38926e+09	1.90612e+09	2.10469e+09	2.04088e+09	2.43803e+09	3.19974e+09	3.20872e+09
391	3.15623e+06	1.06561e+07	4.55631e+07	2.69145e+07	8.72074e+07	196293525	7.88888e+06	1.26162e+07	30689962	11600849	6.98073e+06	4.04144e+07	5.04682e+06	1.0795e+07	5.429e+06	2.59646e+07	658710	3.44969e+10	42392599000	6043876000	3.84951e+08	5.04873e+08	8.46758e+08	8.55645e+08	7.82141e+08	7.24815e+08	8.58226e+08	7.69142e+08	446459335	4.02649e+08	3.83789e+08	1.86545e+08	2.00922e+08	1.82264e+08	1.2677e+08	3.35379e+08	4.23623e+08	7.20188e+08	37561208000	315460006000	1.46425e+09	1.37e+09	1.62946e+09	2.0011e+09	2.09809e+09	1.08365e+09	9.8424e+08	8.55564e+08	785466475
392	2.24424e+07	4.30596e+07	6.08937e+07	1.05699e+08	1.2837e+08	7.20553e+07	9.84027e+07	8.47438e+07	1.82128e+08	2.37741e+07	2.62335e+07	1.1075e+07	1.0398e+07	1.22987e+08	7.54852e+07	2.016e+08	4.57873e+08	4.1191e+07	9.82055e+08	1.83858e+08	7.32621e+07	5.71377e+07	3.3216e+08	5.55769e+08	6.46622e+08	5.53733e+08	5.50831e+08	5.47302e+08	6.02565e+08	4.93952e+08	3.79064e+08	4.48418e+08	5.5409e+08	7.16491e+08	8.76079e+08	1.08542e+09	1.22993e+09	1.36841e+09	1.30215e+09	1.30215e+09	2.61001e+08	2.97674e+08	3.47066e+08	5.73755e+08	6.58009e+08	9.80745e+08	8.91068e+08	7.95492e+08	9.37415e+08
393	4.97385e+07	7.27029e+07	8.63805e+07	2.44531e+07	8.34861e+07	5.17416e+07	3.54475e+07	3.84613e+07	4.95136e+07	8.84942e+07	2.09595e+08	2.56475e+08	7.7088e+08	1.12052e+09	7.19883e+08	6.51708e+08	1.21708e+09	4.82318e+09	1.15301e+09	1.94189e+09	2.5343e+08	4.04141e+08	3.75217e+08	2.97125e+08	2.72784e+08	3.87617e+08	5.06306e+08	573267087	6.33821e+08	6.26418e+08	5.88073e+08	5.16469e+08	9.10799e+08	1.18125e+09	5.0279e+08	3.71506e+08	7.14583e+08	5.64237e+08	9.20636e+08	7.52623e+08	6.45189e+08	7.68652e+08	9.72655e+08	1.02932e+09	1.18101e+09	1.33044e+09	1.33015e+09	1.33129e+09	1.40551e+09
394	1.27143e+08	6.67563e+07	5.40438e+08	6.65065e+08	2.86784e+08	4.55956e+08	6.15677e+08	4.00757e+08	4.97896e+08	2.46309e+08	2.65618e+08	6.06479e+08	2.11317e+08	214686822	3.69841e+08	2.91883e+08	1.28693e+08	2.34542e+08	5.3218e+08	1.24495e+09	8.69405e+08	5.82794e+08	6.44374e+08	1.1143e+09	1.99855e+09	2.91334e+09	3.54741e+09	4.33561e+09	4.94252e+09	5.44605e+09	5.2487e+09	4.85432e+09	5.54806e+09	5.87327e+09	4.98492e+09	5.20524e+09	4.70447e+09	5.26921e+09	4.07956e+09	3.25321e+09	9.10987e+08	1.03779e+09	1.75653e+09	2.26083e+09	2.30005e+09	2.88439e+09	3.43008e+09	3.90386e+09	4.04981e+09
395										2.66508e+08	1.59324e+08	2.73756e+08	4.24208e+08	1.00937e+09	1.14146e+09	2.11775e+09	3.05733e+09	3.72662e+09	3.87609e+09	3.44295e+09										1.28861e+09	1.60673e+09	1.57831e+09	1.70979e+09	2.13832e+09	2.47702e+09	5.62205e+09	6.83148e+09	7.88905e+09	8.83266e+09	8.15089e+09
396	3.60566e+07	5.99341e+06	4.03188e+06	34830630	4.36367e+06	1.07902e+07	1.70028e+07	3.85896e+06	3493567	4.34313e+07	6.05071e+06	1844038	1.67925e+06	5.48124e+07	295109332	613133	1.25427e+08	4.54346e+08	1.92631e+09	1.64072e+08	1.44609e+08	1.89087e+08	1.59697e+08	4.18221e+07	2.63607e+07	3.24815e+07	2.20318e+07	2.73048e+07	2.37806e+08	2.44832e+08	2.79885e+08	8.18205e+07	7.03181e+08	4.28718e+08	4.8732e+08	7.57036e+08	8.46432e+08	1.21314e+09	2.09825e+09	1.83678e+09	4.0588e+08	4.65334e+08	5.0642e+08	4.07815e+08	3.65493e+08	4.30694e+08	4.35241e+08	5.29449e+08	9.34503e+08
397										7.69148e+06	1.9393e+07	4.71123e+08	2.08876e+07	7.74932e+06	5.36752e+07	78562427	5.94515e+07	6.925e+07	5.18746e+07	4.68192e+07										1.51736e+09	1.69669e+09	1.69437e+09	1.96832e+09	2.19257e+09	2.13011e+09	2.08139e+09	5.98455e+09	5.30516e+09	5.17438e+09	5.71042e+09
398										6.49447e+08	6.63178e+08	6.54183e+08	6.32679e+08	1.64254e+09	1.49349e+09	1.31073e+09	1.92168e+09	1.27357e+09	1.78456e+09	1.5855e+09										2.28262e+10	2.54128e+10	2.89886e+10	3.08406e+10	4.65632e+10	4.88148e+10	5.14387e+10	5.0678e+10	4.87315e+10	4.66702e+10	4.68216e+10
399										8.20573e+06	4.05698e+06	5.06551e+06	1.02955e+07	9.325e+06	5.4401e+07	7.32819e+06	4.03342e+06	5.72635e+06	2.61182e+06	1.35844e+07										9.0633e+08	9.60743e+08	1.03274e+09	1.14338e+09	1.26384e+09	1.34893e+09	1342177422	1.40869e+09	1.48508e+09	1.51244e+09	1.55017e+09
400	6.02346e+08	2.36857e+09	2.77096e+09	2.8699e+09	1.1465e+09	1.64641e+09	1.83769e+09	2.55069e+09	7.26118e+08	1.63674e+09	3.93435e+09	2.12415e+09	1.83183e+09	1.57635e+09	1.38083e+09	2.60982e+09	3.45267e+09	5.92994e+09	7.80193e+09	1.27634e+10	1.16027e+10	1.00952e+10	1.07072e+10	9.51462e+09	1.25852e+10	1.41332e+10	1.15387e+10	1.50611e+10	1.8893e+10	2.30468e+10	2.79302e+10	3.1458e+10	4.17118e+10	5.20033e+10	5.23341e+10	5.88753e+10	5.95039e+10	6.48478e+10	6.71753e+10	7.76325e+10	1.88524e+10	1.65069e+10	1.6605e+10	1.76375e+10	1.86704e+10	2.13643e+10	1.5649e+10	1.5824e+10	1.678e+10
401	9.42294e+06	2.93693e+06	4.22096e+06	7.93072e+06	1.57116e+08	2.86871e+07	2.4226e+07	5.26919e+07	5.91084e+07	4.80246e+07	2.96451e+07	2.13932e+07	2.62738e+07	2.23601e+07	8.25975e+07	1.98164e+08	7.37711e+08	5.19762e+08	8.32392e+08	4.39347e+08	2.13959e+08	2.31287e+08	3.96446e+08	6.39697e+08	9.64718e+08	1.31149e+09	1.33682e+09	1.52719e+09	1.82865e+09	2.14681e+09	2.27316e+09	2.58144e+09	3.14546e+09	3.63848e+09	3.58129e+09	4.0719e+09	3.93768e+09	3.96027e+09	4.77578e+09	4.77578e+09	7.466e+08	6.43793e+08	3.21799e+08	4.41117e+08	6.03014e+08	7.02581e+08	8.72937e+08	1.08416e+09	1.39868e+09
402	2.31301e+07	1.4066e+06	3.48678e+07	9.47406e+07	1.54085e+07	6.926e+06	6.47361e+06	5.35358e+06	6.49031e+06	6.37654e+06	7.10441e+06	1.46594e+07	3.19112e+07	7.6347e+06	3.7218e+07	5.46157e+07	1.34467e+08	7.57334e+07	3.49127e+07	1.35397e+07	1.19999e+09	1.39074e+09	5.75647e+08	7.91732e+08	9.99173e+08	9.43791e+08	1.07586e+09	1.20659e+09	1.3841e+09	1.2399e+09	1.02925e+09	1.51096e+09	1.85574e+09	4.96341e+09	5.36876e+09	5750455498	6.06138e+09	6.05746e+09	6.59781e+09	6.59781e+09	5.03976e+08	5.29034e+08	5.25371e+08	5.44937e+08	6.03016e+08	6.12838e+08	6.3204e+08	6.56009e+08	6.92296e+08
403										4.02404e+08	4.11364e+08	4.69004e+08	1418968750	1.19337e+09	6.76846e+08	7.86225e+08	8.05707e+08	7.27401e+08	1.89344e+08	2.45419e+08										3.05593e+09	4.16751e+09	5.20861e+09	8.73372e+09	1.08228e+10	1.33449e+10	1.40704e+10	1.3687e+10	1.43797e+10	1.27065e+10	1.28647e+10
404										1.80304e+08	3.32383e+08	3.02303e+08	3.24939e+08	5.24103e+08	4.87267e+08	4.72003e+08	2.81625e+08	2.44418e+08	5.97961e+08	1.24202e+09										8.86339e+09	1.00809e+10	1.09771e+10	1.38068e+10	1.6577e+10	1.80701e+10	1.95693e+10	1.80966e+10	1.7152e+10	1.75969e+10	2.58202e+10
405		2.84789e+08	1.50377e+08	7.57958e+07	1.11491e+08	1.38874e+08	5.37184e+07	1.88169e+07	1.50607e+08	3.18041e+07	6.761e+07	9.82276e+06	1.07061e+07	6.54566e+06	8.33686e+06	6.20126e+06	235924	19463.8	351349	13218400		2.84307e+09	3.45217e+09	2135480826	2.89225e+09	2.94101e+09	4.24967e+09	7.05018e+09	8.47525e+09	6.49892e+09	3.55136e+09	4.15758e+09	4.29198e+09	3.25317e+09	2.92705e+09	1.18769e+09	2.24157e+08	2.16773e+08	3.72973e+08	1.74223e+07		3.28644e+09	4.20203e+09	3.17008e+09	3.13925e+09	3.13664e+09	3.34874e+09	3.87293e+09	3.90728e+09
406	8.03972e+06	4.60554e+07	9.23737e+07	3.16851e+07	8.22411e+07	1.55476e+08	7.53334e+07	5.47304e+07	1.00282e+08	1.42301e+08	2.44653e+08	3.16433e+08	3.6511e+08	4.29979e+08	3.09051e+08	6.92864e+08	2.11541e+08	2.52519e+08	4.2947e+08	2.59672e+07	9.87537e+07	1.56176e+08	2.24758e+08	2.77903e+08	2.66527e+08	3.4686e+08	4.34592e+08	5.4774e+08	6.055e+08	7.07734e+08	8.09192e+08	9.22513e+08	1.16223e+09	1.30596e+09	1.3498e+09	1.5181e+09	1.62407e+09	1.1972e+09	9.68978e+08	8.70957e+08	3.05161e+08	3.50365e+08	3.98647e+08	3.74105e+08	4.12705e+08	5.62514e+08	7.64047e+08	7.83061e+08	8.02228e+08
407	3.08973e+06	2.28591e+06	3.4015e+06	1.40605e+07	1.8217e+07	3.04662e+06	2.12554e+06	461296	216733		8000	20249	308138	9.19777e+07	4116089	56784.5	1.31494e+07	6.31637e+08	1.93183e+09	1.13515e+09	2.60672e+07	1.80716e+07	2.1783e+07	23745503	9.11601e+07	1.12016e+08	9.50935e+07	7.11662e+07	113594337	1.68024e+08	1.01786e+08	1.29533e+08	2.08899e+08	656682041	6.83577e+08	6.05708e+08	7.39987e+07	1.94336e+07	3.55977e+08	3.14165e+08	1.60531e+08	1.52813e+08	245460945	2.35469e+08	3.75816e+08	2.83918e+08	1.29054e+08	1.39557e+08	1.33854e+08
408										1.87197e+08	8.77797e+08	3.32518e+08	5.80952e+08	9.13951e+08	9.38897e+08	3.51187e+08	3.74263e+08	3.75185e+08	5.18431e+08	4.98079e+08										2.00157e+09	1.79989e+09	2.14848e+09	2.44569e+09	2.66209e+09	3.30643e+09	4.0551e+09	4.37891e+09	4.55055e+09	5.64014e+09	7.92649e+09
409				6.75316e+07	7.03401e+07	1.1434e+08	3.23842e+08	9.83664e+07	1.03708e+07	7.15811e+06	3.56842e+07	3.92102e+07	6.04364e+07	5.50486e+07	6.70036e+06	9.53033e+07	1.26551e+07	5.47512e+08	7.52791e+07	9.55261e+08			2.56344e+08	3.8173e+08	4.43389e+08	4.92874e+08	5.55515e+08	5.41567e+08	4.9783e+08	6.57257e+08	4.76843e+08	7.16577e+08	9.55924e+08	1.30637e+09	1.50847e+09	9.07938e+08	1.11544e+09	2.41696e+09	7.02543e+09	9.46977e+09				4.49499e+08	5.35912e+08	6.91291e+08	1.32671e+09	1.72569e+09	1.54641e+09
410										2.93029e+08	3.149e+08	3.05864e+08	3.82567e+08	4.86305e+08	6.23127e+08	6.13806e+08	9.45563e+08	1.00906e+09	1.15049e+09	1.09034e+09										1.30357e+10	1.62669e+10	1.89265e+10	2.12227e+10	2.47987e+10	2.94595e+10	3.33887e+10	4.10097e+10	4.95121e+10	6.14267e+10	7.37665e+10
411										2.53172e+08	9.07e+07	9.35455e+07	1.2703e+08	2.74974e+08	3.01387e+08	4.36832e+08	2.53416e+08	1.54644e+08	7.77312e+07	3.14977e+07										3.9628e+08	4.08525e+08	4.29089e+08	4.99531e+08	6.79374e+08	5.87092e+08	5.14849e+08	5.89517e+08	7.0439e+08	8.02348e+08	9.05763e+08
412										2.75171e+08	2.04098e+08	3.83024e+08	1.60662e+08	5.33449e+08	4.97831e+08	3.31877e+08	5.95197e+08	3.72668e+08	3.4562e+08	2.98314e+08										4.0907e+09	4.55682e+09	4.83485e+09	5.5339e+09	6.36234e+09	6.33717e+09	7.065e+09	7.59975e+09	7.06919e+09	6.63204e+09	6.60463e+09
413												2.18478e+08	1.2052e+08	174188125	9.26252e+07	1.53819e+08	1.58693e+08	3.7952e+08	1.46293e+08	3.81959e+08										3.16488e+09	3.50865e+09	4.0028e+09	4.70789e+09	5.78929e+09	6.85366e+09	7.97446e+09	9.00084e+09	1.0044e+10	1.1045e+10	1.03015e+10
414											7.52195e+07	5.40478e+07	2.91112e+08	1.46328e+08	2.05527e+08	3.0148e+08	6.84754e+08	1.01444e+09	8.22461e+08	7.45004e+08											6.86074e+08	8.07643e+08	1.05867e+09	1.74236e+09	1.77139e+09	1.69605e+09	1.7024e+09	1.59219e+09	2.14327e+09	2.83419e+09
415										15204437	1.4991e+07	9.05737e+08	3.56618e+08	6.37499e+08	6.55912e+08	2.04221e+09	8.50199e+09	5.9549e+09	1.59529e+09	3.6502e+08										1.58478e+08	2.58899e+08	4.44989e+08	5.67083e+08	5.70829e+08	4.70138e+08	7.85624e+08	9.24562e+08	6.54171e+08	1.13056e+09	6.38236e+08
416											8.84088e+07	1.01811e+08	6.95282e+07	2.14842e+08	4.00612e+08	2.63403e+08	1.52517e+08	6.87555e+07	1.61353e+08	1.22964e+08											1.15949e+09	1.21014e+09	1.55577e+09	1.77934e+09	1.66706e+09	1.84006e+09	2.22035e+09	2.35747e+09	3.5715e+09	4.09112e+09
417										1.92285e+08	610765000	752511000	551453000	413536000	708909000	905059000	1291493000	1720463000	2119285000	2007272000										1.38989e+10	27440761000	31228163000	37381568000	54899873000	68078118000	78222817000	92398894000	105516587000	120764660000	130847179000
418										6.15939e+07	5.52258e+07	8.69668e+07	1.70401e+08	1.11063e+09	3.08194e+08	5.7604e+08	6.42458e+08	6.82451e+08	1.66639e+08	2.93907e+08										5.92095e+09	5.77037e+09	6.01495e+09	9.53752e+09	1.2589e+10	1.5944e+10	1.72494e+10	1.97179e+10	2.10341e+10	2.21394e+10	2.79414e+10
419											3.5674e+08	5.30669e+08	501430768	6.12333e+08	4.25768e+08	1.44169e+09	9.70878e+08	9.01776e+08	6.61815e+08	6.00056e+08											4.54947e+09	4999567011	5.36988e+09	5.98345e+09	6.66079e+09	7.25462e+09	9.5732e+09	9.99434e+09	1.04855e+10	1.09558e+10
420											16697794	2.2278e+07	3.13117e+07	2.7652e+07	8.86968e+08	3.52628e+08	1.02377e+10	9.36689e+09	9.5955e+09	8.34653e+09											1.42229e+08	1.90324e+08	3.31662e+08	4.97262e+08	7.08024e+08	1.02791e+09	1.58406e+09	1.60476e+09	1.43179e+09	1.40064e+09
421											2.42955e+07	7.50292e+06	2.70946e+08	9.66109e+07	2.05914e+08	3.6691e+08	1.4428e+08	2.1983e+08	3.15748e+08	1.90031e+08											1.07174e+09	1.65549e+09	2.19626e+09	2.94731e+09	3.43062e+09	2.77782e+09	2.94604e+09	3.29574e+09	3.22495e+09	3.22876e+09
422												15679000	5.54269e+07	1.01201e+08	9.05739e+07	2.79683e+08	3.29552e+08	9.21037e+08	5.00185e+08	4.71671e+08												138848800	2.7068e+08	3.0612e+08	3.37333e+08	4.50433e+08	6.1581e+08	5.75718e+08	5.1239e+08	6.2878e+08
423														3.14688e+08	4.41249e+07	3.67904e+07	2.45764e+07	1.11111e+09	1.00356e+09	7.95042e+08														4.00795e+08	3.71999e+08	4.38231e+08	4.57045e+08	3.86579e+08	5.3086e+08	7.32854e+08
424														2.04505e+08	2.52375e+08	2.70324e+08	2.28829e+08	3.63837e+08	1.22612e+09	5.93025e+08													1.42296e+09	1.65979e+09	1.99966e+09	2.79675e+09	3.66211e+09	4.36015e+09	6.29422e+09	6.29422e+09
425											24375400	6.25797e+06	6.92372e+07	4.89181e+07	6.97215e+07	4.89735e+07	5.90906e+07	2.31839e+08	4.4188e+08	3.42073e+08											4981412800	4.47779e+09	7.00232e+09	6.94642e+09	7.48602e+09	8.53335e+09	7.96693e+09	7.97801e+09	7.30826e+09	8.71535e+09
426															4.16834e+07	3210132	4.12492e+06	1.39808e+07	9.77554e+06	1.96209e+07															1.96219e+08	2.52871e+08	3.32139e+08	3.91189e+08	4.70277e+08	5.18078e+08
427														42655760	9953830	1.46696e+07	4.14613e+07	3.09477e+08	8.56092e+08	2.38891e+09														1.50936e+08	2.73792e+08	4.71035e+08	4.73591e+08	4.6847e+08	4.94415e+08	4.99266e+08
428														1.10538e+07	1.04865e+07	1.99826e+07	2.23959e+07	5.41413e+07	1.61902e+08	4.2667e+09														2.00654e+08	2.44283e+08	2.76608e+08	3.22645e+08	3.00045e+08	1.30543e+09	1.44001e+09
429																4.75488e+07	6.44899e+06	1.74443e+08	1.01247e+07	1.52738e+07																5.74568e+08	7.77211e+08	9.85588e+08	1.20713e+09	1.48541e+09
430														6.07527e+07	7.23473e+07	1.33476e+08	9.93167e+07	3.0568e+08	4.5226e+08	3.49834e+08														3.95269e+08	4.42113e+08	5.54529e+08	6.41324e+08	7.09714e+08	6.56769e+08	1.12623e+09
431														5.39882e+06	3.17626e+07	4260209	4512877	3.42874e+06	1.08414e+08	4.77249e+07														3.23654e+08	3.6297e+08	3.54842e+08	3.71475e+08	4.09002e+08	4.94189e+08	5.42789e+08
432														1.67322e+06	3.44702e+06	2.40274e+06	718078	1.53374e+06	1.76959e+06	4.17511e+06														7.5383e+08	9.27327e+08	1.37925e+09	1.4137e+09	1.85004e+09	1.72367e+09	2.57153e+09				4.49499e+08	5.35912e+08	6.91291e+08	1.32671e+09	1.72569e+09	1.54641e+09
433											340446	1.37084e+06	724938	5644305	1.23887e+06	2.18702e+06	7.80145e+07	7.8861e+07	1.54678e+06	3.74324e+06											1.96827e+08	4.35007e+08	6.15619e+08	7.29751e+08	8.4955e+08	1.14684e+09	1.16782e+09	1.31516e+09	9.61296e+08	1.22759e+09
434														2.97549e+06	8.91493e+06	1.34893e+07	2.73195e+07	1.30653e+07	2.31625e+07	9.07445e+06														1.07123e+09	1.65912e+09	2.24652e+09	3.00381e+09	5.15528e+09	6.61223e+09	8.17614e+09
435														3.07872e+07	1.62665e+08	1.22676e+08	1.09246e+08	2.73518e+08	1.8586e+08	2.23773e+08														6.41357e+07	1.04753e+08	2.00103e+08	2.8443e+08	3.38375e+08	4.05972e+08	5.20229e+08
436														28704900	716141900	7.66791e+08	8.54917e+08	8.69234e+08	1.5704e+09	1.05765e+09														258579100	313168000	4.4015e+08	6.17386e+08	9.76929e+08	1.33195e+09	1.47231e+09
437															2.1349e+06	1.07135e+07	1.52717e+07	2.10848e+07	1.33395e+07	1.89075e+06															2.25202e+07	3.21784e+07	7.65095e+07	1.03282e+08	1.16595e+08	9.19677e+07
438															227116	34950	147437	1.01022e+06	127473	20806.5															8.56435e+06	1.07749e+07	8.12679e+06	1.07454e+07	1.06004e+08	1.60196e+08
439															2.03507e+06	568352	439137	917190	451446	1.43263e+06																3.09572e+06	3.78711e+06	2.99492e+07	1.61591e+08	2.82594e+08
440															2.93133e+07	213159	437969	606599	108187																9.75134e+07	1.01953e+08	4.1943e+07	2.75854e+07	8.04334e+07	9.6733e+07
441															230701	3.2566e+06	5.31943e+06	5.62829e+06	8.10341e+06	131299															2.85506e+06	1.90227e+07	1.41648e+07	7.42167e+06	8.21424e+06	5.17525e+06
442															14647.9	21068	1.41316e+06	5.23207e+06	982510	238188															2.76195e+06	3.03091e+06	4.51308e+08	7.40787e+09	4.07582e+09	2.48016e+09
443															1.98819e+06	2.57379e+06	1.87438e+06	3637017	3.24356e+06	8.75711e+06															8.46194e+07	9.71979e+07	1.27917e+08	1.55086e+08	4.13639e+08	2.96268e+08
444															4.46881e+06	1.6035e+06	410477	428879	1.25702e+06	3.48756e+06															1.21096e+08	1.36525e+08	1.24536e+08	2.0166e+08	9.0815e+08	1.99804e+09
445																1.28837e+07	1.36934e+07	1.588e+07	2.06531e+07	4.78987e+08																5.29752e+07	9.45518e+07	1.49671e+08	3.84176e+08	5.77399e+08
446																43501	14098	17570.9	22613.4																	2.3521e+07	7.43789e+07	7.95044e+07	2.85154e+08	3.77612e+07
447																681014	624953	2.27504e+06	9.6467e+06	1.37197e+07																2.70008e+07	6.25013e+07	1.58116e+08	2.51427e+08	2.89446e+08
448																112333	872054	1.99435e+06	861258	7.8017e+06																4.35422e+06	2.70553e+07	1.98879e+07	9.64455e+06	6.01247e+06
449																0	1.55681e+06	1.26259e+07	5.30042e+07	84852.3																565312	4.62278e+07	7.21497e+07	9.44831e+07	4.02607e+07
450																401222	1.37542e+06	3.21608e+06	2.24571e+06	1.27241e+06																4.34972e+06	1.18713e+08	2.20194e+08	1.06061e+08	4.62288e+07
451																2.3746e+07	1.50806e+07	6.26266e+07	4.3043e+07	3.12835e+07																5.09928e+08	4.4571e+08	2.7604e+08	4.84047e+08	1.01786e+09
452																135100	1.46527e+06	8.32609e+06	668222	881941																5.89295e+07	1.03809e+08	3.58202e+07	1.59262e+07	1.24622e+07
453																515225	61369.8	743220	5.32525e+06	97856.7																5.9599e+06	1.23414e+07	6.10273e+07	1.8429e+08	1.19957e+08
454																3.11426e+06	398280	1.5811e+06	1.74258e+06	2.12923e+06																1.32396e+08	1.67505e+08	3.44637e+08	4.9108e+08	4.35864e+08
455																1.97174e+06	5.0066e+06	4.85503e+06	8.2161e+06	1.95636e+07																2.10581e+08	4.77058e+08	9.10703e+08	2.21778e+09	3.73635e+09
456																139557	18946.3	2.0456e+06	1.50035e+06	421715																4.18425e+06	5.08579e+06	3.34629e+07	2.50399e+08	2.43303e+08
457																		7.73955e+06	1.30015e+07	6.40653e+08																857319	328918	7.77764e+08	1.96712e+09	2.24817e+09
458																2.13561e+06	1.03409e+06	2.18229e+06	2.05428e+07	3.63795e+06																1.45522e+08	1.83357e+08	1.89739e+08	2.23267e+08	4.24309e+08
459																2.91672e+06	2.35278e+06	1.06096e+07	1.51279e+06	3.29546e+06																1.70789e+09	1.96006e+09	1.02742e+09	1.45471e+09	4.07516e+09
460																1573439	910252	6.02438e+06	122806	878906																2.1517e+07	5.28448e+07	6.2689e+07	1.23686e+08	2.5683e+08
461																168729	137971	1.3018e+06	1.00588e+06	925420																5.434e+07	7.48645e+07	1.65427e+08	2.44195e+08	3.63336e+08
462																827811	576471	1.4345e+06	2.05481e+06	1.07175e+06																4172966	8.08177e+06	1.09011e+07	2.521e+07	4.09364e+07
463																1.36717e+08	1.82684e+08	3.28771e+08	7.46576e+08	1.96857e+08																4.60226e+08	5.27817e+08	6.96982e+08	1.76172e+09	1.21555e+09
464																518390	361332	251136	1.07061e+06	11158.1																1.20688e+08	1.05975e+08	4.56751e+07	4.24983e+07	2.78051e+07
465																58819	1.81259e+06	2.3257e+06	2.6368e+07	2.59028e+07																334555	2.60319e+07	8.5391e+07	1.56293e+08	1.54114e+08
466																	39521	823862	9.70176e+06	8.20793e+06																178759	1.91277e+07	8.63992e+07	1.39199e+08	2.09829e+08
467																249772	59808.5	1467898	1.47875e+06	289836																2.26652e+07	4.67577e+07	5.77829e+07	8.11835e+07	1.25533e+08
468																51800	467054	86265.9	105726																	215726	753815	4.04012e+07	5.51653e+07	1.32759e+06
469																2.08481e+06	1.51746e+07	1.93119e+07	2.05178e+07	5.10384e+06																5.1701e+07	7.36703e+07	1.32637e+08	2.39788e+08	3.27534e+08
470																657240	1.80071e+06	8.65927e+06	2.28329e+06	2.97515e+06																1.1694e+07	1.35858e+07	3.82706e+07	5.13503e+07	7.47687e+07
471																2.5442e+07	5.66387e+07	41427084	1.79419e+07	2.03589e+07																2.42742e+08	4.6124e+08	2.91788e+08	2.39151e+08	5.83778e+07
472																1366430	199163	198412	2606.84	1.24899e+06																1.32364e+07	3.06662e+07	6.79219e+07	1.33413e+08	3.18491e+08
473																	4488	14650.6	3.32241e+06	9.30484e+06																562345	4.01209e+06	1.32385e+07	6.00868e+07	1.25955e+08
474																866321	5.76863e+06	2.42916e+06	1.75538e+06	2790838																1368105788	7.3676e+09	2.11973e+10	4.10899e+10	7.34378e+10
475																965156	4284493	1.10524e+07	2.51782e+06	3.43904e+07																7.64682e+07	1.14517e+08	1.59948e+08	1.6257e+08	1.21803e+08
476																23850	32000	373286	780040	195087																8.17737e+06	3.80992e+06	4.68985e+06	8.38481e+06	6.17245e+08
477																280284	199840	67039.2	223117	754171																2.9647e+07	4.19048e+07	4.78313e+07	1.03667e+08	3.23436e+08
478																200965	862344	1.18302e+06	1.39525e+06	152596																2.7221e+07	1.35502e+07	1.90095e+08	2.71379e+08	1.1487e+08
479																	136557	57951	862224	1075318																776364	2.67874e+06	4.21856e+07	4.46024e+07	4.30537e+07
480																137810	279210	278134	299941	21581																1.99994e+07	3.30799e+07	5.787e+07	6.61317e+07	6.04903e+07
481																153948	127275	604025	316848	98829.1																5.51497e+07	8.67825e+07	1.17177e+08	1.13717e+08	1.5774e+08
482																416970	5.63076e+06	3.6673e+07	5.00339e+06	746746																1.14989e+07	8.96996e+07	1.98261e+08	1.91647e+08	1.76112e+08
483																89548.3	5936.76	199472	188330	2280																2.20269e+07	2.57108e+07	6.12301e+07	8.64515e+07	1.09069e+08
484																695271	554670	79524.5	2.27752e+06	1.20538e+06																1.30414e+07	1.84823e+07	3.82084e+07	5.60933e+07	2.93031e+07
485																35227.7	35345	300440	44677	24094.7																2.75166e+07	5.49779e+07	8.68224e+07	1.4247e+08	1.06632e+08
486																4.38681e+06	4.78445e+06	1.46069e+07	4.79426e+07	3.12494e+07																2.80474e+07	2.26388e+07	3.62189e+07	8.28603e+07	1.28005e+08
487																37441.8	52689.3	2.67859e+06	3.46221e+06	650241																1.61699e+07	1.24751e+07	2.71577e+07	1.05496e+08	1.89796e+08
488																1.92338e+06	3.2474e+07	1.50731e+06	4.20089e+06	4.2673e+06																3.75199e+08	4.28062e+08	5.40579e+08	7.46602e+08	8.35255e+08
489																159912	223097	173137	1290383	1.32233e+06																2.6795e+07	7.10032e+07	1.16837e+08	1.32477e+08	1.29182e+08
490																1.71035e+06	274393	2.26106e+06	942603	2.55553e+06																6.89975e+07	7.71025e+07	9.93692e+07	1.08081e+08	1.18528e+08
491																	3.09171e+06	3.92727e+06	174797	60103.7																2.31046e+06	4.62466e+06	2.05703e+07	3.49387e+07	1.5207e+07
492																3388	934566	385098	653424	1.63594e+06																224571	2.44211e+07	5.92245e+07	1.02475e+08	1.4278e+08
493																	74572.8	2.48408e+06	8.36698e+06	3.8654e+07																2.68521e+06	4.1681e+06	5.15827e+07	1.7324e+08	2.36271e+08
494																133171	44108	6.59122e+06	1.3434e+07	2731640																1.7117e+06	1.34322e+07	2.64538e+08	4.35591e+08	1.27662e+08
495																	1.59969e+06	1.69831e+06	117425	199226																	9.07181e+07	1.06499e+08	1.22145e+08	1.53266e+08
496																		131090	90257.6	502951																	1.128e+06	6.04925e+07	1.32199e+08	1.06296e+08
497																	112483	3.0673e+06	565042	1585956																	4.27897e+07	8.82858e+08	2.85916e+09	3.06354e+09
498																	1.72605e+06	1.28124e+06	2.39841e+06	17947.9																	2.89589e+08	1.03437e+08	1.1539e+08	90037255
499																	430620	6.42923e+06	2.74243e+06	1.63046e+06																	4.90203e+07	4.27759e+08	6.32963e+08	6.36223e+08
500																	999188	80336.6	60222.5	599833																	1.45078e+08	1.46624e+08	1.84386e+08	4.7436e+08
501																	1.31799e+06	3.37533e+06	1.83852e+06	269597																	2.52279e+08	4.38264e+08	1.99528e+08	5.86385e+07
502																	185285	1.03101e+06	452893	2.72386e+06																	7.10001e+06	5.45815e+07	1.01094e+08	3.9896e+08
503																52140	353590	579995	893540	4.3807e+06																4.789e+06	9.24828e+06	5.05318e+07	1.93132e+08	3.90067e+08
504																	6.66602e+06	69493	171653	83714.7																	7.2435e+06	2.59211e+07	5.61167e+07	9.17678e+07
505																	5.26979e+06	5.92463e+06	1.51494e+06	1.51781e+06																	1.06836e+08	1.11123e+08	2.12421e+08	3.17073e+08
506																	208429	350691	3.75647e+06	1.63746e+07																	2.38446e+06	1.76376e+07	6.31318e+07	9.39991e+07
507																	5396	376588	142899	699889																	4.05467e+06	1.79556e+07	1.27809e+08	1.34938e+08
508																		1.6871e+06	1.82386e+06	108517																	-473.3	0	1.14195e+08	164312868
509																	14288	166972	203998	90892																	1.94049e+06	6.98848e+07	1.47563e+08	1.20657e+08
510																	50835		4.80764e+06	3066765																	1.98166e+08	1.021e+08	1.03192e+08	9.01611e+07
511																	279092	914173	268386	138431																	2.10954e+08	2.53088e+08	2.80349e+08	1.51601e+08
512																	205803	273616	1.2617e+07	23870.8																	3.19475e+08	4.48957e+08	3.36706e+08	3.76108e+08
513																	174382	362982	509358	267800																5444601	2.58068e+07	1.80098e+08	1.41065e+08	1.23497e+08
514																	90831	246513	505100	1.55807e+06																	3.13958e+07	4.68335e+07	1.13271e+08	1.97671e+08
515																		137292	537665	33377.9																	2.92342e+06	8.04202e+06	1.52251e+08	1.18268e+08
516																	1.31672e+06	868266	3.53104e+06	1.68712e+06																	4.3171e+07	8.08183e+07	1.61496e+08	3.36561e+08
517																		403614	1.86373e+06	743292																		9.37379e+07	1.61689e+08	2.60248e+08
518																		249554	100088	313610																		2.97718e+07	1.02855e+08	1.52457e+08
519																			4263.25																			1.98845e+07	1.10315e+08	1.14242e+08
520																30268	71949	286510	402534	6.03636e+06																82186	277074	4.14763e+06	1.88138e+08	2.9725e+08
521							14899334	73315678	125807105	126846348	165285145	178146816	165962045	218194142	543123309	651765217	4797676371	658133430	689041961	494185656							333820077	521224704	779951543	1199111147	1482004632	1988006958	2881233497	3498084628	4158791249	5386745542	7346918369	10897568061	19228439814	26779631018							740717673	1035901083	1451852503
522							7147884	19887306	20661826	22190033	32860203	11989450	17592765	23961194	55579937	47055763	58568835	44011508									131234124	200247231	249476849	297586379	327312829	357893522	481916636	586176982	744244264	1009705166	1086152837	1031836819									741074186	1188420994	1335317630
523
524													4642000	23042000	23484000	39314000	163635000	200556000															123882000	262427000	501725000	850922000	1756755000	4171212000
525														15405834	21440852	4842892	50622276	155478000	117894000	160497000														765542735	1112880580	1949687414	3534939179	7645260000	10548273000	2192100000
526											65604000	35040000	59349000	256557000	580607000	455307000	858711000	1099784000	612500000	414955000											240771000	313635000	525203000	1020929000	1524158000	1966717000	2876447000	3634372000	3641774000	3392705000
527												1732000	5018000	10131000	32087000	12265000	41302000	69586000	55273000	377351000												82595000	157378000	232332000	171527000	259534000	579717000	99552000	10928000	131323000
528							13804765	54391335	154956669	32460000	24379000	31694000	24817000	59970000	137889000	223665000	39898000	92562000	46604000	25642000							456119882	562026220	659843231	799284000	815478000	773947000	1032219000	1299678000	1447338000	1608668000	1832453000	2055220000	2338334000	2848592000							937382341	963419560	1127615201
529													2522000	5713000	5255000	4177000	32476000	196925000	213116000	121278000													10702000	41534000	87122000	145747000	264978000	714836000	7592127000	10068780000
530															6264000	12975000	15584000	52065000	37304000	33041000															66035000	115741000	132968000	212261000	279770000	317641000
531											8926000	7152000	4089000	2166000	2877000	4928000	3113000	2186000	4007000												156528000	160412000	190306000	227098000	213751000	237962000	235314000	237656000	276509000
532							2301401	1956488	1766344	9456266	3526560	3594322	6301037	12490728	2530606	3421032	1360682	21388	483922	346908							95059951	170339582	196498291	262096672	250651530	287585620	293241185	362057913	242573674	184710880	94754722	47545611	24527876	20290287							39861667	100371951	118699326
533							989000	3126000	7703000	6827000	3991000	11420000	13021000	10114000	1330000	4985000	9657000	4351000									57257000	149622000	170228000	116628000	95130000	44140000	37585000	47485000	54329000	69391000	50260000	49139000									45162000	158588000	237671000
534														2168000000	2503000000	4776000000	7705000000	10845000000	17546000000	29836000000														20025000000	34517000000	52504000000	76204000000	101143000000	158273000000	250266000000
535								2699341	4720600	5722766	34687939	59357111	3875495	5367648	7966826	4150169	14836069	3086987	3210222									69037472	84880877	172088227	217545303	245031543	303903811	352085560	366675495	384668378	350157824	417139969	472385716									88384400	108165450
536																			18887000	28697000																			70322000	284709000
537													18030000	31693000	27734000	46478000	42826000	89161000	88837000	107522000													252934000	433189000	732520000	1216548000	2132949000	3463975000	5961621000	6210181000
538							39475000	168613000	165613000	582343000	476812000	450072000	976119000	2342456000	2566379000	3680988000	6395211000	7774456000	10509768000	13951000000							117451000	319215000	837838000	1744425000	3198252000	4447776000	7915074000	14500786000	22306026000	31943924000	49052318000	66381729000	70549364000	84809000000							262206000	1136423000	1668077000
539															10377000	21862000	29091000	58461000	92191000	349221000															954464000	1521836000	1584420000	2598443000	3390275000	4148808000
540									726010000	1262000000	501000000	420000	570000	596000	86000	18000	1000000	1000000	30000										20839820000	29414000000	25429000000	32717000	17018000	19557000	14212000	5114000	446000000	588000000	7530000										91231267000
541																		144805000	288408000	630818000																		130996000	523310000	2468449000
542										6941475	16369909	18860005	18119455	26193054	66272838	33122025	56305842	235456572	608582000	1755467000										127698765	238977561	293313061	458105042	669954316	1056905980	1439332364	2458938024	4011553742	5772948000	8751259000
543																				8492000																				154307000
544																			2576037	9586242																			434279994	1052203719
545									733000	4341000	7305000	45836000	74880000	100325000	34456000	95723000	59359000	35610000	13035000	3605000									8525000	42096000	201845000	267585000	327153000	484576000	623429000	737875000	755266000	761636000	525385000	580261000									3950000
546														8763000	17862000	30000000	181065000	95680000	117691000	25890000														140054000	287927000	749911000	1763579000	3684429000	4564650000	4974757000
547							18041704	11273892	7553836	14270237	12370933	17822971	28189930	15180827	19079000	14871000	19414000	42682000	39746000	27297000							58185845	63572301	95766439	133597003	163179286	255597553	345925182	347974754	336005000	415158000	466773000	443533000	462050000	499063000							105486645	119529723	152108538
548										114770000	75015000	37542000	45950000	77563000	112391000	151840000	414740000	380517000	281526000	88933000										160973000	291404000	272370000	403395000	618422000	813732000	1103243000	1384273000	1353627000	1054235000	852568000
549								236000	387000	3351000	2229000	1964000	1764000	2401000	2049000	2399000	2693000	4802000	2768000	2325000								3839000	5667000	11846000	17574000	30121000	34746000	41564000	52102000	71360000	97196000	108177000	117548000	130988000									3988000
550							199857	234696	1042423	3836412	5006365	4514342	906296	726468	2838798	1412545	3239420	3350260	4602154	2472409							6016449	7482166	7128078	25903074	56242768	53605877	59716042	53008065	29599486	52738077	83695885	107404766	83057896	42622650							71861231	63112736	71118849
551											490000	890000	1037000	2186000	314000	2499000	1127000	4236000	2117000	4000											21508000	37724000	41587000	28731000	46600000	30293000	38897000	32265000	34750000	46633000
552																386000	7814000	25806000	40157000	44327000																21665000	52210000	154675000	418281000	847993000
553																	2087000	2697000	3087000	2190000																	57763000	55076000	55890000	92318000
554																			327768	62518																			29024178	31361976
555																			758735	1489567																			11030079	37334966
556							14899334	73315678	125807105	126846348	165285145	178146816	165962045	218194142	543123309	651765217	4797676371	658133430	689041961	494185656							333820077	521224704	779951543	1199111147	1482004632	1988006958	2881233497	3498084628	4158791249	5386745542	7346918369	10897568061	19228439814	26779631018							740717673	1035901083	1451852503
557																		17517	1682	1447870																		1600686	3659378	4591584
558															292456867	607073767	1336003154	2190233062	3700571825	3255103904															450085202	566394387	851165186	1450629752	2108944425	2739522188
559										1651000	1967000	1642000	5630000	60115000	18115000	6730000	7976000	45205000	24576000	100148000										57876000	104124000	127049000	224490000	343826000	430258000	637379000	702882000	883549000	916391000	444296000
560							1610000	2812000	6285000	10208000	51828000	47792000	24398000	21617000	11624000	36181000	6327000	6663000	71885000	20899000							34014000	144144000	251913000	464380000	891929000	1188150000	1511953000	1568706000	1676440000	1841274000	2232262000	2885542000	4707553000	4114364000								286736000	379622000
561																			108757	49082																			3709094	6970923
562																6812000	25931000	20705000	42545000	22951000																62547000	124520000	234839000	400259000	469533000
563																	223999	120461	287765	456030																	4645973	11894226	22920543	107257841
564									5473890	1370533	10030305	8728334	20918968	16045183	8250146	9087583	8359115	4553000	7887000	3711000									89916604	101885486	121498752	157502067	174089196	262841886	321703932	349055002	521331846	531379000	544325000	431943000									120024159
565																		2915000	11497000	21542000																		896458000	1556476000	2048896000
566																			1135000	43375000																			796904000	2184816000
567													4906000	12205000	9979000	35838000	39767000	37181000	63389000	34912000													68231000	93713000	133871000	202304000	290781000	370812000	435713000	563932000
568																		2912143000	5732843000	10220043000																		5318584000	11237407000	17378350000
569																		4858000	4352000	18823000																		168373000	356387000	1445773000
570														623410000	1147735000	1292081000	2902066000	5299759000	4460165000	11355875000														21128959000	41380521000	69339812000	115002317000	181286955000	260121645000	362331754000
571															1151470	646953	590333	93317	1860321	741079															27815399	36253309	30073452	11477552	73201161	88736549
572														595000	2124000	4643000	6533000	36527000	130175000	98240000														21788000	233224000	482996000	632919000	7342959000	6277183000	5816832000
573															109000	452218	1283537	1920250	52634072	39065784															8274369	22430621	38912369	94351566	1127710444	1706161622
574																			1266075	10720674																			12332237	165561286
575														14084196	18180574	16957279	12122678	14810650	4243386	2526921														137090763	171295966	335421516	496022873	575803936	559511110	362532033
576																		10418000	32147000	37844000																		2286255000	3562037000	4102633000
577										510871	708580	917419	887541	153061	2726507	1130621	11197648	27861	636130	40780										6599512	9414430	12369960	19598460	21639283	21370325	16858178	11989446	1321543	13062373	882011
578												401000	892000	1582000	917000	2451000	2576000	769000	334000	556000												26051000	58694000	116230000	200010000	292417000	382407000	323763000	292487000	319881000
579											737000	407000	578000	2270000	2334000	1588000	3737000	520000	747000												3961000	5264000	17695000	40671000	91768000	196702000	332324000	406691000	343050000	57611000
580																			26625000	5589000																			1109877000	973207000
581															1041000	3181000	8740000	13521000	7026000	35307000																3129000	44755000	133988000	553098000	1318271000
582																	229723	3286593	525379	68489																	56122	83870	21479	92205
583							60142252	92608975	142513502	98472351	160302716	612546191	297980000	450462000	178686000	219836000	618344000	1030659000	1140027000	2524224000							903597827	1612363481	2164359470	2213286764	3084584149	3756947133	5507669000	7290652000	8200956000	9196175000	11712834000	22802895000	38178844000	54102019000							2450140398	3624985519	4373707830
584						233538000	345029000	95900000	62218000	11360000	15998000	19558000	49553000	71690000	61468000	31703000	55318000	64401000	105736000	219612000						441809000	643270000	770259000	1044019000	201003000	292567000	386307000	557872000	771718000	959854000	1138887000	1246766000	1478348000	1799509000	2447430000						662922000	1113312000	1089562000	2418351000
585											12107938	6555102	18058546	33477000	79583000	29238000	35387000	43457000	29282000	27800000											222625844	262346777	528695543	950592000	1111004000	1424475000	1637860000	1609196000	1444907000	1575092000
586																			2301000	8921000																			504864000	1744076000
587																			1296000	2238000																			54874000	568720000
588																		17548000	29804000	90871000																		195689000	1215758000	3988297000
589																			21093000	64706000																			439181000	1282562000
590																		1510676	4607296	11298011																		237180581	1446102684	4796726722
591																			153274	4543180																			57954312	517052950
592									114894	262105	644546	114213	125772	327404	516623	120471	1316000	1910000	3162000	3598000										346162	457006	2259816	6655064	4991926	500890	2048304	1838000	14229000	59328000	70601000									1917058
593											6211000	10110000	5866000	19323000	40668000	30426000	9602000	1192000	357000	135000											13782000	46684000	76535000	117967000	176086000	156691000	82954000	41111000	63364000	202102000
594															14797000	4471000	23795000	15386000	11666000	19308000															320048000	608461000	1069600000	1743128000	2593822000	3740455000
595																			61407	2990																			73237	494897
596						6058000	13000000	15369000	14090000	12158000	18790000	5535000	20892000	54913000	53235000	97685000	102853000	45466000	37688000	44907000						114285000	199987000	193552000	212854000	246127000	369587000	358567000	402617000	482829000	529329000	665106000	768241000	880669000	1030936000	1583884000						289897000	430425000	468721000	538809000
597																	12584000	61538000	86895000	64155000																	386382000	591803000	660408000	908357000
598							9721000	10527000	11662000	55806000	28674000	82316000	141008000	233083000	154547000	211848000	210186000	243288000	288854000	145317000							103209000	108348000	134236000	188934000	429051000	515239000	612777000	852087000	1067201000	1400274000	1673077000	1937091000	1650431000	1860962000							234767000	239681000	253591000
599										809836	3565041	3785897	5164709	74523575	6928392	10856287	30835977	35087893	71111758	128422855										8882191	37475583	69593523	110588299	177519672	225931095	313895205	433969569	619948777	1043099655	1715015984
600									50957	6452450	9415598	19513606	59830147	18626690	5499766	3076526	234404	3071079	3463915	3783064									2175204	30342709	85301184	100996094	163845597	114535553	86377455	76145384	68157699	10284868	10193590	18189274									2209040
601				11456000	28156000	59459000	90536000	264102000	347638000	791247000	1404376000	820774000	2059413000	4840571000	4838726000	6081000000	6639000000	13105000000	18754000000	32004000000				49076000	263107000	734957000	1143533000	1427127000	2800441000	3828887000	7165099000	12439960000	19674631000	28548467000	43893711000	60437000000	78932000000	102863000000	152344000000	238014000000				65542000	213666000	575716000	2863321000	3427122000	4650572000
602							53828006	254287096	124772600	490285318	121168262	44350467	20162262	119205421	39311372	7557543	4270284	10644290	8333052	454560							34722521	465026670	985825799	1279606828	1711490694	760515853	102837590	106376554	154433815	104776069	64276891	46411331	56199286	73148556							1026595215	1213734580	1624584965
603																			65000	272000																			117353000	280666000
604														15405834	21440852	4842892	50622276	155478000	117894000	160497000														765542735	1112880580	1949687414	3534939179	7645260000	10548273000	2192100000
605																			94923000	81211000																			824501000	1951372000
606																			1609000	1234000																			312574000	873219000
607												92218	1519205	9592160	12379386	22248981	256027300	4175037000	2785506000	2473583000												2804830	32582115	227142876	692112964	1696672735	3773657545	40203212000	56591302000	72912313000
608														42565000	18962000	12044000	14743000	10858000	13253000	20454000															65929000	188313000	334172000	477891000	655800000	1150054000
609																			52329000	62368000																			1630556000	3092160000
610																			3424687	20645321																			230562517	1790568053
611											3772887	3884301	12544540	36268000	40001000	43377000	45826000	16825000	13877000	5799000											15338353	27052270	39991324	81902000	140521000	174594000	179529000	129635000	156162000	200583000
612																123000	580000	2610000	29973000	70551000																3131000	31893000	209851000	3274834000	5658201000
613									10272000		12817000	4205000	805000	676000		827794	1398000	1240000	1094000	470000									179166000		180982000	27007000	68906000	614000		32783512	37820000	90221000	103440000	18017000									79615000
614							7147884	19887306	20661826	22190033	32860203	11989450	17592765	23961194	55579937	47055763	58568835	44011508									131234124	200247231	249476849	297586379	327312829	357893522	481916636	586176982	744244264	1009705166	1086152837	1031836819									741074186	1188420994	1335317630
615													4642000	23042000	23484000	39314000	163635000	200556000															123882000	262427000	501725000	850922000	1756755000	4171212000
[truncated: 31 more columns]
